# Supplementary material for: Connecting the dots: A practical evaluation of web-tools for describing protein dynamics as networks
Source: Front Bioinform. 2022 Oct 19;2:1045368. doi: 10.3389/fbinf.2022.1045368 (PMC9689706; doi:10.3389/fbinf.2022.1045368)
Supplement: Supplementary file 1 [file DataSheet1.xlsx]

## Sheet: NAPS
	WT_D	R1255W_D	WT_C	R1255W_C	WT_B	R1255W_B	WT_CC	R1255W_CC	R1255W_EC	WT_EC	WT_E	R1255W_E	WT_ANN	R1255W_ANN
894	6	6	0.122701	0.124763	0.002393	0.004714	0.8	0.8	0.173063	0.147274	16	16	9.16667	9.66667
895	9	11	0.126318	0.126531	0.013188	0.099054	0.583333	0.472727	0.406932	0.274507	15	16	9.22222	9.72727
896	12	11	0.131783	0.134714	0.059929	0.092531	0.409091	0.436364	0.33906	0.387035	15	15	9.83333	9.27273
897	10	10	0.128662	0.133452	0.027946	0.071641	0.488889	0.488889	0.386207	0.381848	15	15	10.6	10.8
898	8	11	0.121177	0.121625	0.003087	0.012234	0.642857	0.545455	0.575612	0.395326	15	16	11.25	11.3636
899	16	14	0.128505	0.123275	0.034678	0.02375	0.483333	0.516484	0.781092	0.966489	14	16	11.5	12
900	16	12	0.131095	0.131981	0.066831	0.102384	0.441667	0.5	0.640069	0.932739	14	15	11.9375	12.5833
901	8	12	0.122787	0.122672	0.004603	0.023827	0.607143	0.575758	0.743087	0.489643	15	16	12.75	12.6667
902	13	12	0.126077	0.119991	0.015582	0.006645	0.679487	0.727273	0.783985	0.916598	14	16	12.1538	12.5
903	15	16	0.129262	0.12216	0.052215	0.059056	0.590476	0.508333	0.933368	1	14	16	12.2667	11.75
904	11	18	0.125986	0.122217	0.006353	0.093938	0.854545	0.45098	1	0.845075	14	16	13.0909	11.3889
905	10	14	0.118056	0.117137	0.019811	0.032945	0.666667	0.538462	0.815118	0.679026	15	17	12.2	11.5714
906	9	7	0.117686	0.110924	0.002747	0	0.833333	1	0.498238	0.657472	15	17	12.4444	13.1429
907	12	9	0.128882	0.11479	0.03823	0.000937	0.651515	0.888889	0.621653	0.819454	14	17	12.0833	12.8889
908	13	11	0.12838	0.11489	0.01471	0.001504	0.705128	0.781818	0.731949	0.936463	14	17	12.6154	12.6364
909	12	12	0.125986	0.119312	0.003629	0.019864	0.742424	0.666667	0.744323	0.875126	14	17	12.6667	12.25
910	14	14	0.128568	0.12497	0.034603	0.107134	0.648352	0.527473	0.775003	0.954393	14	16	12	11.5
911	14	10	0.139751	0.124852	0.363491	0.045116	0.56044	0.533333	0.488362	0.873484	13	16	11.4286	11
912	9	8	0.128411	0.121122	0.004641	0.032389	0.666667	0.607143	0.407148	0.564732	14	16	11.6667	11.375
913	10	4	0.12813	0.118587	0.041779	0	0.466667	1	0.1207	0.48612	14	16	10.5	8.25
914	8	8	0.142279	0.127479	0.124569	0.063994	0.428571	0.464286	0.278873	0.301759	13	16	9.625	9.125
915	6	7	0.137814	0.130575	0.05678	0.245416	0.6	0.52381	0.189604	0.209549	13	15	8.33333	7.57143
916	5	5	0.151742	0.139529	0.459697	0.166446	0.5	0.3	0.050471	0.125848	12	15	7.6	6.4
917	4	4	0.149886	0.139825	0.063366	0.257995	0.5	0.5	0.022084	0.031306	12	14	6	5
918	6	4	0.168532	0.144582	0.509835	0.104745	0.466667	0.5	0.006757	0.015207	11	14	7.5	4.5
919	7	4	0.169073	0.152224	0.070526	0.294869	0.52381	0.5	0.002726	0.005441	11	13	8.28571	5.25
920	6	5	0.171382	0.16028	0.29155	0.132407	0.533333	0.4	0.001083	0.002458	10	13	7.83333	6.2
921	9	8	0.176964	0.172335	0.115946	0.426047	0.444444	0.357143	0.000882	0.001985	10	12	8.55556	7.125
922	5	5	0.167248	0.167568	0.107181	0.167243	0.5	0.4	0.000359	0.000624	10	12	8.2	7.6
923	8	7	0.17273	0.174561	0.406509	0.399772	0.392857	0.428571	0.000346	0.000524	10	11	8.375	9
924	8	8	0.166404	0.16989	0.104461	0.139186	0.607143	0.571429	0.000373	0.000198	10	11	9.125	9
925	8	8	0.1596	0.159359	0.037253	0.042886	0.642857	0.607143	0.00029	0.000143	10	11	9.25	8.75
926	9	8	0.156194	0.157266	0.065372	0.039256	0.527778	0.571429	0.000266	0.000104	10	11	8.44444	8.375
927	7	7	0.151655	0.150357	0.044867	0.088766	0.52381	0.47619	0.000181	6.5e-05	10	11	7.71429	7.28571
928	4	4	0.137742	0.138139	0.000639	0.00335	0.833333	0.666667	4.8e-05	1.8e-05	11	11	6.75	6.25
929	4	4	0.135336	0.133926	0.000912	0.003947	0.666667	0.666667	3.5e-05	1.2e-05	11	11	6.5	6
930	7	6	0.142935	0.137778	0.037707	0.02321	0.428571	0.466667	6.2e-05	2.6e-05	11	11	7.14286	6.66667
931	8	7	0.143597	0.13558	0.019481	0.013903	0.5	0.571429	0.000105	3e-05	12	12	8.25	8
932	7	7	0.138466	0.13558	0.006075	0.00355	0.666667	0.666667	0.000116	2.3e-05	12	12	8.28571	8.28571
933	7	8	0.13499	0.139455	0.004504	0.010298	0.666667	0.607143	0.000169	2.4e-05	13	12	8.85714	9
934	5	6	0.135267	0.140834	0.00072	0.004581	0.8	0.8	0.000164	2.2e-05	13	12	8.6	9
935	8	8	0.144107	0.149081	0.016513	0.028735	0.571429	0.642857	0.000226	4.2e-05	12	11	8.25	8.75
936	12	12	0.151873	0.153555	0.061014	0.07339	0.469697	0.484848	0.000365	7.1e-05	12	11	8.66667	8.91667
937	9	10	0.150142	0.15441	0.029726	0.058643	0.5	0.511111	0.000499	9.1e-05	12	11	8.55556	9.1
938	8	9	0.153824	0.155963	0.056974	0.070599	0.571429	0.527778	0.000477	0.000101	12	11	9.375	9.33333
939	5	6	0.154909	0.158879	0.014358	0.01243	0.6	0.6	0.000476	9.7e-05	12	12	9.2	9.66667
940	10	10	0.169562	0.171661	0.136727	0.151001	0.355556	0.377778	0.001144	0.000342	11	11	9.3	9.7
941	8	8	0.167142	0.169672	0.041341	0.035445	0.5	0.535714	0.001005	0.000352	11	11	9.75	10
942	8	8	0.163614	0.162554	0.022866	0.026624	0.607143	0.642857	0.001101	0.000358	11	12	10	10.25
943	7	8	0.155366	0.162154	0.007865	0.027168	0.666667	0.642857	0.001099	0.000299	12	12	9.85714	10.375
944	7	7	0.149929	0.148534	0.006642	0.008695	0.666667	0.666667	0.000858	0.000274	12	12	9.85714	10
945	11	11	0.153555	0.153779	0.029908	0.047493	0.472727	0.472727	0.001128	0.000383	11	12	10	10.0909
946	9	9	0.150014	0.147042	0.01382	0.015188	0.5	0.5	0.000781	0.000268	12	12	9.66667	9.77778
947	8	8	0.143519	0.144502	0.00228	0.003508	0.607143	0.642857	0.000474	0.000187	12	13	9.5	9.75
948	8	9	0.150442	0.147454	0.010957	0.018908	0.571429	0.527778	0.000445	0.000184	11	13	9.25	9
949	6	6	0.148744	0.145059	0.002429	0.000696	0.8	0.8	0.000224	0.00013	11	13	9	9
950	9	8	0.153779	0.146389	0.029529	0.010425	0.527778	0.607143	0.000379	0.000213	11	13	9	9
951	12	13	0.162304	0.164328	0.131225	0.246992	0.348485	0.358974	0.000694	0.000347	11	12	9.25	8.92308
952	9	8	0.165515	0.157832	0.073728	0.066117	0.416667	0.464286	0.000287	0.000339	11	13	9	8.375
953	8	8	0.15907	0.154909	0.041867	0.029439	0.535714	0.535714	0.000248	0.000204	11	13	9.125	8.125
954	8	7	0.16397	0.162906	0.045002	0.099453	0.535714	0.619048	0.000241	0.000281	11	13	9.5	8.71429
955	10	6	0.162054	0.156102	0.133411	0.006897	0.444444	0.8	0.000194	0.000233	11	14	7.8	8.16667
956	10	8	0.172279	0.170605	0.094553	0.116273	0.466667	0.607143	0.000348	0.000377	10	13	10	8.875
957	9	9	0.172222	0.172448	0.029498	0.069848	0.583333	0.5	0.000435	0.000395	10	13	10	8.33333
958	10	9	0.172674	0.179374	0.123154	0.621313	0.488889	0.5	0.000514	0.00033	10	13	8.7	8.66667
959	9	8	0.173698	0.170055	0.081834	0.017517	0.555556	0.571429	0.00041	0.000399	10	13	10.2222	8.125
960	12	11	0.188013	0.187278	0.253022	0.354861	0.409091	0.418182	0.001198	0.000719	9	12	10.6667	10.0909
961	10	9	0.184524	0.185368	0.161975	0.105693	0.4	0.444444	0.000874	0.000783	10	12	9.8	9.66667
962	7	8	0.171605	0.177083	0.011146	0.102408	0.619048	0.571429	0.000642	0.00032	10	12	9.14286	9
963	8	7	0.181224	0.180479	0.049459	0.045655	0.428571	0.52381	0.000807	0.000622	10	12	9.5	9.57143
964	4	5	0.166931	0.168371	0.002065	0.0062	0.833333	0.7	0.000432	0.000193	10	12	9.25	9.2
965	11	11	0.181599	0.186615	0.080966	0.146412	0.454545	0.418182	0.001306	0.000596	10	11	9.72727	10
966	11	12	0.185368	0.188349	0.156071	0.206381	0.363636	0.363636	0.001718	0.000658	10	11	10.4545	10.8333
967	12	11	0.187678	0.184653	0.213267	0.098746	0.409091	0.490909	0.001863	0.000791	10	11	11.25	11.3636
968	13	13	0.182669	0.181287	0.182451	0.196137	0.384615	0.410256	0.001993	0.000779	10	11	10.6154	10.5385
969	12	13	0.17433	0.17768	0.070873	0.153342	0.469697	0.423077	0.002378	0.000739	11	11	10.75	10.7692
970	12	12	0.169836	0.169508	0.069971	0.074711	0.484848	0.5	0.002048	0.000679	11	11	10.8333	11
971	11	11	0.166614	0.164021	0.037839	0.039247	0.545455	0.545455	0.001913	0.000612	12	11	11	11.0909
972	11	11	0.158639	0.155687	0.028675	0.033322	0.545455	0.545455	0.001625	0.000518	12	12	11	11.0909
973	13	13	0.167995	0.167888	0.12578	0.175149	0.448718	0.461538	0.001924	0.000635	11	11	11.2308	11.4615
974	10	11	0.161557	0.157549	0.055123	0.099739	0.511111	0.490909	0.001338	0.000404	12	12	10.4	10.5455
975	9	10	0.157032	0.153331	0.018958	0.028086	0.583333	0.533333	0.001049	0.000333	12	12	10.3333	10.3
976	11	11	0.150357	0.152268	0.016991	0.028486	0.509091	0.545455	0.000947	0.000325	12	12	9.72727	10.2727
977	10	11	0.158116	0.157879	0.035109	0.082558	0.377778	0.4	0.000757	0.000281	11	12	9.2	9.72727
978	6	7	0.149758	0.146511	0.00346	0.014197	0.733333	0.666667	0.000489	0.000151	12	12	9.33333	9.85714
979	9	9	0.163868	0.157173	0.076639	0.060576	0.388889	0.444444	0.000521	0.000232	11	11	8.66667	9.11111
980	7	8	0.15351	0.1504	0.024986	0.044648	0.380952	0.428571	0.000464	0.000141	12	12	8.28571	8.625
981	8	9	0.1596	0.156102	0.058236	0.109602	0.428571	0.416667	0.000974	0.000277	12	12	9.625	9.55556
982	6	6	0.143675	0.139197	0.004164	0.005866	0.733333	0.733333	0.000291	0.000115	13	13	9	8.83333
983	9	8	0.153109	0.147083	0.036848	0.035572	0.444444	0.535714	0.000336	0.000155	12	12	8.66667	8.875
984	10	9	0.16336	0.156799	0.143476	0.155943	0.444444	0.5	0.000626	0.000308	12	12	9.6	9.11111
985	10	9	0.160426	0.153779	0.098078	0.102804	0.488889	0.555556	0.000616	0.000296	12	12	9.4	8.77778
986	7	7	0.145059	0.143479	0.024627	0.077453	0.619048	0.571429	0.00022	0.0001	13	13	9.71429	9.14286
987	7	6	0.142896	0.139087	0.01647	0.004038	0.619048	0.8	0.000154	8e-05	13	13	9.28571	9
988	10	10	0.146064	0.14391	0.020743	0.029897	0.533333	0.533333	0.000271	0.000125	13	13	8.5	8.1
989	11	11	0.146226	0.144939	0.045038	0.060565	0.509091	0.509091	0.000281	0.000129	13	13	8.72727	8.36364
990	10	10	0.142432	0.143207	0.021243	0.044556	0.488889	0.488889	0.000216	9e-05	13	12	8.9	8.8
991	7	7	0.137168	0.13699	0.001256	0.002251	0.761905	0.761905	0.000135	5.9e-05	13	13	9.14286	9
992	8	8	0.146511	0.148117	0.068582	0.106038	0.535714	0.535714	0.000186	8.9e-05	12	12	9.25	9.25
993	8	8	0.140947	0.141249	0.01438	0.01851	0.5	0.5	0.000163	6.9e-05	13	12	8.375	8.375
994	10	10	0.142394	0.1449	0.022735	0.046573	0.511111	0.511111	0.00025	9.4e-05	13	12	8.9	9
995	7	7	0.142317	0.142625	0.004541	0.005474	0.666667	0.666667	0.000239	8.4e-05	13	12	9.28571	9.42857
996	7	7	0.15135	0.153555	0.023561	0.032331	0.666667	0.666667	0.000319	0.000113	12	11	9.85714	9.85714
997	9	9	0.160231	0.159311	0.046744	0.04175	0.527778	0.555556	0.000676	0.00024	12	11	9.77778	10
998	13	12	0.17387	0.174677	0.241542	0.353201	0.423077	0.454545	0.00127	0.000466	11	10	10.4615	10.4167
999	12	12	0.175725	0.17774	0.11863	0.160538	0.484848	0.484848	0.001398	0.00049	11	10	10.6667	10.3333
1000	12	12	0.164328	0.165775	0.044674	0.051213	0.5	0.484848	0.001428	0.000439	12	11	10.8333	10.5
1001	12	12	0.166825	0.16989	0.059194	0.121589	0.484848	0.469697	0.001437	0.000434	12	11	11.25	10.75
1002	12	10	0.159504	0.158926	0.044651	0.04089	0.454545	0.511111	0.001103	0.000337	13	12	10.5	10.7
1003	13	12	0.164842	0.160965	0.092149	0.235811	0.371795	0.363636	0.001164	0.000343	12	12	10.5385	10.0833
1004	11	8	0.15736	0.14562	0.081058	0.011879	0.418182	0.571429	0.000518	0.000241	13	13	10.2727	9.5
1005	11	12	0.154364	0.152887	0.088108	0.261157	0.436364	0.409091	0.001027	0.000271	13	13	10.0909	9.5
1006	9	10	0.155411	0.151698	0.129099	0.244188	0.388889	0.4	0.000608	0.00013	12	13	10	9.2
1007	8	8	0.148744	0.151961	0.360835	0.22201	0.392857	0.5	0.000528	0.0001	13	13	9	9.375
1008	5	6	0.153959	0.153242	0.068015	0.061683	0.5	0.533333	0.00062	6.7e-05	13	13	8.2	9.33333
1009	4	6	0.147785	0.147743	0.048934	0.063989	0.5	0.533333	0.000184	2.1e-05	13	13	7.25	8.66667
1010	9	8	0.15122	0.147495	0.197382	0.043317	0.361111	0.5	0.000254	5.1e-05	12	13	8.44444	9
1011	11	11	0.16479	0.160573	0.254941	0.374532	0.4	0.418182	0.000319	7.9e-05	11	12	9.45454	9.45454
1012	9	10	0.145661	0.147248	0.017815	0.093972	0.527778	0.488889	0.000186	3.6e-05	12	12	8.88889	8.8
1013	9	11	0.145299	0.152356	0.026624	0.386665	0.555556	0.4	0.000224	3.4e-05	12	12	8.77778	8.36364
1014	9	8	0.149929	0.144068	0.225911	0.089751	0.444444	0.392857	0.000271	7e-05	13	13	9.88889	9.5
1015	8	5	0.136493	0.137454	0.004831	0.010464	0.714286	0.7	9.4e-05	3.6e-05	13	13	9.75	9
1016	11	10	0.137025	0.138429	0.015702	0.328264	0.527273	0.444444	0.000178	4.5e-05	13	13	9.09091	8
1017	8	6	0.134439	0.135302	0.0472	0.002217	0.571429	0.733333	8.3e-05	2.6e-05	13	13	9.125	8.5
1018	6	6	0.135371	0.135302	0.002255	0.002968	0.8	0.8	9e-05	1.9e-05	13	13	9	9
1019	9	9	0.149673	0.14562	0.104994	0.024827	0.555556	0.583333	0.000169	3.8e-05	12	12	9.11111	9.22222
1020	8	8	0.15122	0.14866	0.032779	0.017208	0.535714	0.607143	0.000173	4.2e-05	12	12	9.375	9.875
1021	11	11	0.167089	0.162956	0.269736	0.186181	0.381818	0.381818	0.000337	9.3e-05	11	11	9.72727	9.36364
1022	9	9	0.166246	0.165775	0.044588	0.1632	0.416667	0.361111	0.000385	0.000124	11	11	10.8889	10.1111
1023	11	10	0.169672	0.171048	0.078978	0.326374	0.418182	0.444444	0.000578	0.00019	11	11	11.2727	10.9
1024	10	8	0.165463	0.168048	0.288821	0.061977	0.4	0.571429	0.000542	0.000201	12	11	11.2	11.25
1025	12	11	0.17033	0.170605	0.084807	0.168095	0.5	0.490909	0.00082	0.000272	12	11	11.25	10.6364
1026	10	10	0.163462	0.165515	0.024265	0.074589	0.555556	0.511111	0.000751	0.000237	12	11	10.9	10.1
1027	11	10	0.162755	0.16588	0.089346	0.091542	0.490909	0.488889	0.000827	0.000285	12	11	10.5455	10
1028	8	7	0.158926	0.159697	0.017799	0.016347	0.642857	0.666667	0.000637	0.000235	12	11	10.75	10.5714
1029	7	8	0.156566	0.159118	0.017029	0.044295	0.714286	0.642857	0.000659	0.000211	12	11	10.7143	10.375
1030	10	10	0.155183	0.157784	0.037548	0.058541	0.511111	0.511111	0.000702	0.00024	12	11	10.2	10.1
1031	10	11	0.152488	0.157784	0.021903	0.075414	0.577778	0.509091	0.00051	0.00016	12	11	9.6	9.27273
1032	12	12	0.153242	0.156333	0.058927	0.153277	0.469697	0.454545	0.0005	0.000177	12	11	9.5	9.33333
1033	9	9	0.141401	0.1449	0.017057	0.034023	0.527778	0.527778	0.000282	9.8e-05	13	12	9.55556	9.44444
1034	8	8	0.14201	0.144502	0.004564	0.015383	0.642857	0.642857	0.000307	0.000103	13	12	9.75	9.625
1035	11	10	0.159214	0.153064	0.135713	0.126098	0.454545	0.466667	0.000554	0.00021	12	12	10	9.7
1036	10	9	0.147992	0.150701	0.060924	0.133766	0.422222	0.5	0.000325	0.000109	13	12	8.8	8.88889
1037	8	8	0.1455	0.140571	0.023249	0.033724	0.642857	0.642857	0.000287	8.6e-05	13	13	9	8.75
1038	8	8	0.145299	0.140421	0.016799	0.01877	0.642857	0.642857	0.000306	8.9e-05	13	13	9	8.75
1039	10	10	0.156799	0.150142	0.137225	0.253792	0.444444	0.444444	0.000956	0.000221	13	13	9.7	9.4
1040	8	8	0.139788	0.13894	0.02196	0.05803	0.642857	0.642857	0.000265	7.8e-05	14	13	8.75	8.5
1041	8	8	0.139529	0.132879	0.021333	0.025073	0.642857	0.642857	0.000248	7.3e-05	14	14	8.5	8.375
1042	9	9	0.148409	0.147619	0.098764	0.515284	0.527778	0.527778	0.000515	0.000128	13	13	8.88889	8.77778
1043	9	8	0.148493	0.132712	0.266148	0.092758	0.5	0.642857	0.000213	0.000132	13	14	8.77778	8.375
1044	8	8	0.133114	0.131225	0.029489	0.074137	0.642857	0.642857	0.000139	4.8e-05	14	14	8.25	8.125
1045	8	8	0.134165	0.130867	0.050114	0.107888	0.642857	0.642857	0.000121	4.3e-05	14	14	8.375	8.125
1046	8	8	0.133926	0.13064	0.072376	0.245392	0.642857	0.642857	0.000103	3.9e-05	14	14	8.5	8.125
1047	8	8	0.133047	0.118935	0.104676	0.066593	0.642857	0.642857	6.2e-05	3e-05	14	15	8.375	8
1048	8	8	0.121177	0.117686	0.029579	0.066026	0.642857	0.642857	4.6e-05	2e-05	15	15	8.5	8
1049	9	8	0.125148	0.117608	0.062539	0.084659	0.555556	0.642857	3.6e-05	2.2e-05	15	15	9.44444	8.125
1050	9	8	0.124882	0.117372	0.055221	0.125271	0.555556	0.642857	2.7e-05	1.9e-05	15	15	9.44444	8.5
1051	8	8	0.120983	0.10857	0.034696	0.038624	0.642857	0.642857	2e-05	1.5e-05	15	16	9.25	8.5
1052	10	8	0.112727	0.107485	0.026082	0.03781	0.577778	0.642857	1.6e-05	1.8e-05	16	16	9.9	8.75
1053	14	9	0.120705	0.108727	0.074387	0.058546	0.461538	0.583333	1.4e-05	2.8e-05	15	16	10.3571	10
1054	8	11	0.112152	0.108481	0.005028	0.075073	0.714286	0.509091	1.3e-05	1.4e-05	16	16	10.375	9.36364
1055	8	8	0.111985	0.099943	0.002158	0.004	0.785714	0.642857	9e-06	1.4e-05	16	17	10.75	9.375
1056	13	10	0.119177	0.103232	0.065866	0.023505	0.512821	0.533333	1.1e-05	2.7e-05	15	17	10.7692	10.6
1057	11	12	0.108214	0.102729	0.001357	0.009585	0.6	0.590909	1.1e-05	2.2e-05	16	17	11.3636	9.75
1058	10	9	0.108414	0.10239	0.004152	0.004706	0.644444	0.666667	8e-06	1.8e-05	16	17	10.4	10.5556
1059	12	8	0.108503	0.100746	0.006357	0.001377	0.515152	0.714286	7e-06	2.2e-05	16	17	10.5	10.75
1060	12	8	0.112631	0.100726	0.006221	0.001104	0.590909	0.785714	7e-06	2.5e-05	15	17	11.25	10.375
1061	8	8	0.106875	0.099565	0.000165	0.001479	0.714286	0.642857	6e-06	1.5e-05	16	17	11.25	9
1062	8	6	0.111771	0.10229	0.002747	0.00145	0.607143	0.8	6e-06	1.4e-05	15	17	10.25	11
1063	10	10	0.112559	0.104605	0.004505	0.025819	0.6	0.533333	1e-05	2e-05	15	16	11	10
1064	8	17	0.121429	0.111724	0.054168	0.321144	0.535714	0.352941	1.9e-05	1.9e-05	14	16	10.375	9
1065	14	13	0.125238	0.104667	0.138479	0.017516	0.43956	0.5	1.2e-05	3.5e-05	14	16	10.1429	9.84615
1066	14	9	0.117871	0.104171	0.038099	0.008551	0.505495	0.694444	9e-06	2.8e-05	15	16	10.0714	9.88889
1067	8	6	0.112223	0.094904	0.000334	4e-05	0.714286	0.933333	5e-06	1.6e-05	15	17	10.25	9.5
1068	8	9	0.112199	0.104563	0.00014	0.012599	0.75	0.694444	9e-06	1.7e-05	15	16	10.75	10.1111
1069	7	6	0.117608	0.103577	0.004522	0.005823	0.809524	0.933333	6e-06	1.6e-05	15	16	11.1429	9
1070	13	10	0.117897	0.11464	0.01498	0.272458	0.538462	0.488889	2.1e-05	2.8e-05	15	15	11.1538	8.3
1071	9	9	0.117739	0.10415	0.008007	0.007918	0.666667	0.722222	9e-06	2.1e-05	15	16	11.6667	9.66667
1072	13	11	0.118935	0.104212	0.022786	0.014429	0.538462	0.581818	1.2e-05	3e-05	15	16	11.6154	9.27273
1073	12	6	0.132279	0.110645	0.35726	0.007483	0.333333	0.733333	1.1e-05	3.6e-05	14	16	10.6667	10
1074	9	7	0.129771	0.11494	0.103677	0.104895	0.472222	0.571429	2e-05	3.6e-05	14	15	12.2222	9.57143
1075	10	6	0.139677	0.123073	0.192944	0.422978	0.4	0.533333	4.3e-05	5.5e-05	13	15	10.6	9.5
1076	10	7	0.131454	0.127851	0.032938	0.436643	0.533333	0.47619	0.000108	4e-05	14	14	9.9	8.57143
1077	11	10	0.13667	0.137958	0.153507	0.519249	0.509091	0.4	0.00031	4.5e-05	13	14	9.72727	8.3
1078	7	7	0.133824	0.136919	0.002026	0.038908	0.714286	0.619048	0.000265	3.9e-05	14	14	9.71429	9.28571
1079	13	10	0.14478	0.13803	0.1716	0.094715	0.397436	0.488889	0.000385	0.000113	13	14	9.23077	8.6
1080	6	6	0.141667	0.141514	0.009964	0.004776	0.666667	0.733333	0.000374	9.7e-05	14	13	9.83333	9.16667
1081	8	8	0.153555	0.146674	0.083175	0.06346	0.607143	0.607143	0.00069	0.000181	13	13	10.625	9.875
1082	9	10	0.156241	0.160426	0.02707	0.086533	0.583333	0.511111	0.001338	0.000262	13	12	10.5556	10.4
1083	10	11	0.169127	0.162004	0.11038	0.101548	0.488889	0.490909	0.001885	0.000394	12	12	11.5	11.3636
1084	11	11	0.169726	0.172222	0.081146	0.170413	0.454545	0.472727	0.002121	0.000548	12	11	11.6364	11.3636
1085	12	12	0.181787	0.172674	0.251123	0.194529	0.409091	0.409091	0.002083	0.00064	11	11	11.5833	11.1667
1086	12	11	0.181287	0.183241	0.117828	0.233888	0.439394	0.509091	0.00202	0.000717	11	10	11.1667	11.3636
1087	12	10	0.193893	0.195402	0.609477	0.901852	0.378788	0.422222	0.002018	0.000878	10	9	10.5833	11.4
1088	10	11	0.180048	0.179618	0.119618	0.159551	0.488889	0.472727	0.00204	0.00079	11	10	11.6	11.0909
1089	10	10	0.188147	0.18356	0.085509	0.079013	0.488889	0.577778	0.002217	0.001141	10	10	11.5	11.5
1090	11	9	0.183368	0.178705	0.154797	0.111685	0.436364	0.555556	0.001827	0.001007	10	10	10.8182	11.4444
1091	9	11	0.179008	0.183177	0.157584	0.417913	0.5	0.436364	0.001912	0.000849	10	10	10.8889	10.7273
1092	7	8	0.161656	0.160671	0.039519	0.061642	0.619048	0.571429	0.000671	0.000338	11	11	8.71429	8.625
1093	8	7	0.160524	0.158258	0.021509	0.024104	0.642857	0.714286	0.000375	0.000291	11	11	8.625	8.71429
1094	5	5	0.142509	0.141477	8.6e-05	0	0.9	1	0.000186	0.000109	12	12	8.2	8.4
1095	7	7	0.144186	0.143479	0.017775	0.022473	0.52381	0.571429	0.000215	0.000122	12	12	7.85714	8
1096	11	11	0.161905	0.162956	0.124345	0.21256	0.436364	0.418182	0.000575	0.000328	11	11	8.18182	8.09091
1097	8	9	0.148534	0.146797	0.009185	0.013809	0.571429	0.555556	0.000271	0.000161	12	12	8.25	7.88889
1098	7	6	0.15096	0.146878	0.007043	0.002056	0.619048	0.8	0.000174	0.000154	12	12	9.42857	9.33333
1099	9	9	0.165567	0.156752	0.112942	0.122791	0.472222	0.444444	0.000276	0.00022	11	11	9.33333	8.77778
1100	11	10	0.167621	0.162554	0.0783	0.128843	0.454545	0.488889	0.000403	0.000395	11	11	9	8.6
1101	8	8	0.158879	0.150442	0.015889	0.018907	0.642857	0.642857	0.000192	0.000216	11	11	8.875	8.375
1102	10	9	0.162204	0.152268	0.045575	0.043054	0.466667	0.5	0.00025	0.000272	11	11	8.7	8.22222
1103	10	9	0.176549	0.161756	0.207759	0.118902	0.466667	0.5	0.000295	0.000515	10	11	9.7	8.66667
1104	8	7	0.171997	0.156939	0.05599	0.031404	0.571429	0.619048	0.00023	0.000478	10	12	10.125	8.85714
1105	8	8	0.158353	0.152931	0.015257	0.032709	0.5	0.464286	0.000273	0.000261	11	12	9.125	8.625
1106	10	8	0.166931	0.162554	0.069953	0.063664	0.377778	0.464286	0.000398	0.000488	11	12	9.4	8.625
1107	8	8	0.167781	0.164174	0.028058	0.072628	0.5	0.428571	0.000446	0.000485	11	13	10	9
1108	9	8	0.175025	0.16864	0.057483	0.086488	0.5	0.5	0.000571	0.000848	11	13	9.88889	8.5
1109	13	9	0.184008	0.174561	0.228344	0.118926	0.294872	0.361111	0.00089	0.001171	10	13	9.76923	9.11111
1110	9	8	0.186219	0.183177	0.074182	0.15055	0.444444	0.428571	0.001132	0.001104	10	12	11.4444	10.25
1111	10	10	0.175784	0.173985	0.045563	0.196427	0.488889	0.422222	0.00079	0.000956	10	12	10.2	8.5
1112	14	11	0.196349	0.190253	0.367933	0.171302	0.32967	0.363636	0.002459	0.002335	9	11	11.7857	11.5455
1113	11	8	0.18991	0.18356	0.059879	0.142368	0.436364	0.5	0.001316	0.00199	10	12	11.5455	10.25
1114	10	9	0.18305	0.182353	0.031813	0.128552	0.533333	0.5	0.00119	0.001458	10	12	10.6	9.22222
1115	5	6	0.171549	0.17596	0.000269	0.168654	0.8	0.533333	0.0011	0.00094	11	13	11.2	9.16667
1116	9	7	0.1811	0.176905	0.082803	0.024461	0.444444	0.571429	0.001146	0.001649	11	13	10.2222	9.71429
1117	14	13	0.194609	0.193465	0.162168	0.174475	0.417582	0.397436	0.002423	0.002786	10	12	10.7857	9.76923
1118	11	11	0.193964	0.197083	0.299001	0.407079	0.472727	0.418182	0.003143	0.003182	11	12	11.1818	10.5455
1119	10	9	0.194969	0.196422	0.103057	0.07758	0.488889	0.472222	0.002671	0.002623	10	11	12.2	11.8889
1120	12	11	0.188686	0.190459	0.228197	0.188607	0.393939	0.381818	0.002757	0.002805	10	12	10.9167	10.2727
1121	11	8	0.185563	0.184137	0.21444	0.035759	0.436364	0.571429	0.003708	0.004371	11	12	10.7273	10.875
1122	11	12	0.187879	0.196936	0.20516	0.308947	0.418182	0.348485	0.004934	0.004653	11	12	10.6364	10.1667
1123	11	12	0.182669	0.186615	0.196744	0.233532	0.418182	0.378788	0.004365	0.003185	11	12	9.90909	9.83333
1124	9	9	0.185433	0.184847	0.084017	0.144755	0.472222	0.444444	0.002255	0.001669	10	11	9.88889	10.2222
1125	10	11	0.192055	0.193394	0.506398	0.383404	0.444444	0.345455	0.002723	0.001611	10	11	10.8	10.6364
1126	11	11	0.192828	0.192687	0.109148	0.215822	0.490909	0.509091	0.002442	0.001581	9	10	10.7273	10.9091
1127	13	10	0.1976	0.192828	0.332502	0.259003	0.474359	0.577778	0.002288	0.001868	9	10	11.3077	11.5
1128	13	14	0.195693	0.201607	0.093953	0.399112	0.487179	0.43956	0.003358	0.002064	9	10	11.7692	11.4286
1129	12	12	0.199169	0.198643	0.102132	0.095451	0.5	0.484848	0.00312	0.002175	9	10	12.25	11.8333
1130	14	14	0.198269	0.195402	0.149837	0.184292	0.450549	0.406593	0.003583	0.002709	9	11	12.3571	11.5714
1131	13	13	0.196349	0.195693	0.287841	0.333494	0.448718	0.487179	0.003218	0.002142	9	10	12.1538	11.6923
1132	14	13	0.193394	0.189773	0.2345	0.241396	0.450549	0.461538	0.003424	0.002139	10	10	12	11.8462
1133	13	13	0.195911	0.191567	0.306903	0.261457	0.448718	0.474359	0.003249	0.001703	10	10	11.7692	11.4615
1134	13	13	0.188484	0.187745	0.268457	0.217127	0.435897	0.435897	0.003341	0.00134	11	10	11.4615	11
1135	11	11	0.187544	0.186813	0.238033	0.331577	0.472727	0.472727	0.002951	0.001	11	10	11.9091	11.5455
1136	10	9	0.179252	0.175025	0.158872	0.060458	0.488889	0.527778	0.002739	0.000826	11	11	12.5	12.4444
1137	13	12	0.178826	0.1778	0.285291	0.300871	0.397436	0.439394	0.003693	0.000878	12	11	12.0769	12.3333
1138	13	13	0.169945	0.168263	0.261866	0.692398	0.384615	0.397436	0.003468	0.000735	12	12	11.6154	11.8462
1139	9	9	0.165411	0.165775	0.053794	0.024499	0.638889	0.722222	0.003241	0.000543	12	12	12.4444	13.1111
1140	12	12	0.164072	0.158735	0.316449	0.263842	0.393939	0.378788	0.002649	0.000504	13	13	10.9167	10.6667
1141	13	13	0.168156	0.171438	0.121298	0.287026	0.397436	0.371795	0.002775	0.000566	12	12	11.3077	11.1538
1142	8	7	0.172957	0.169726	0.089361	0.032021	0.464286	0.619048	0.001599	0.000318	12	12	11.625	11.8571
1143	6	8	0.176786	0.180541	0.046821	0.173976	0.6	0.464286	0.001246	0.000169	11	11	10.1667	11
1144	11	11	0.18576	0.18185	0.151431	0.104972	0.4	0.418182	0.001127	0.00024	11	11	10.4545	10.7273
1145	11	11	0.191985	0.191776	0.469661	0.352557	0.363636	0.4	0.001141	0.000269	10	10	10.0909	10.7273
1146	12	13	0.195693	0.19468	0.457387	0.630647	0.363636	0.371795	0.001263	0.000318	10	10	10	10.7692
1147	9	12	0.205779	0.207154	0.724982	0.843281	0.361111	0.378788	0.001719	0.000598	9	9	10.1111	11.1667
1148	7	10	0.20466	0.208713	0.31458	0.600528	0.571429	0.444444	0.002054	0.000779	9	9	11	12.3
1149	9	10	0.21336	0.213793	1	0.951432	0.388889	0.377778	0.002004	0.001119	9	10	9.55556	10.5
1150	11	10	0.205378	0.205538	0.240141	0.28363	0.4	0.444444	0.002225	0.001816	9	10	10	11
1151	11	12	0.206343	0.209376	0.213079	0.359922	0.454545	0.424242	0.002529	0.001634	9	10	10.7273	11.6667
1152	13	14	0.212672	0.214927	0.459653	0.601261	0.346154	0.362637	0.003324	0.002103	9	10	11	11.7857
1153	11	11	0.199773	0.203396	0.146029	0.153927	0.454545	0.490909	0.00287	0.001714	10	11	12	12.5455
1154	10	12	0.202614	0.20602	0.168363	0.313892	0.488889	0.409091	0.003227	0.001564	9	10	12.3	12
1155	13	13	0.199319	0.198943	0.3289	0.443335	0.371795	0.384615	0.003436	0.001777	10	11	11.3846	11.3846
1156	11	11	0.19468	0.194752	0.197713	0.241806	0.454545	0.472727	0.003336	0.001344	10	10	11.6364	11.9091
1157	12	12	0.18808	0.184073	0.199051	0.236703	0.454545	0.469697	0.003691	0.001252	11	10	12	12.0833
1158	14	14	0.186285	0.183688	0.188126	0.283094	0.428571	0.417582	0.004621	0.001289	11	11	12	12.0714
1159	12	13	0.176136	0.175843	0.148213	0.374976	0.439394	0.384615	0.003805	0.000933	12	11	11.6667	11.4615
1160	12	10	0.170827	0.166194	0.118993	0.017114	0.530303	0.644444	0.003937	0.001026	12	12	12.1667	12.8
1161	9	9	0.167142	0.165359	0.016009	0.020125	0.638889	0.694444	0.003566	0.00075	12	12	12.3333	12.6667
1162	11	12	0.164072	0.166772	0.022581	0.030962	0.581818	0.575758	0.004583	0.000822	13	12	11.9091	12.25
1163	13	14	0.164482	0.167248	0.035306	0.086883	0.474359	0.494505	0.004871	0.000875	13	12	11.1538	11.5714
1164	12	13	0.168102	0.172844	0.058585	0.115179	0.5	0.487179	0.004193	0.000668	12	12	11.1667	11.9231
1165	11	12	0.16929	0.173355	0.076072	0.186019	0.509091	0.469697	0.003094	0.000518	12	12	10.9091	11.3333
1166	12	12	0.180479	0.184459	0.227051	0.216119	0.424242	0.454545	0.002341	0.000416	11	11	9.83333	10.5833
1167	10	11	0.173755	0.180294	0.070257	0.124062	0.488889	0.490909	0.001645	0.000278	11	11	10.1	10.8182
1168	12	11	0.189978	0.186615	0.285725	0.147611	0.363636	0.454545	0.001578	0.000419	10	10	10.4167	11.5455
1169	12	13	0.183368	0.185891	0.297855	0.322543	0.378788	0.384615	0.001583	0.0004	10	10	10.6667	11.3846
1170	9	12	0.187544	0.188214	0.080704	0.332003	0.527778	0.409091	0.001576	0.000442	10	10	11.3333	11.8333
1171	10	10	0.186088	0.187611	0.191756	0.136492	0.466667	0.533333	0.001499	0.000555	10	10	11.1	12.3
1172	9	8	0.168048	0.168102	0.0496	0.059636	0.555556	0.571429	0.000547	0.000192	10	11	9.44444	9.875
1173	13	13	0.174619	0.174157	0.223554	0.235675	0.384615	0.384615	0.000801	0.000249	10	10	9.23077	9.46154
1174	10	13	0.178101	0.184266	0.126917	0.344428	0.444444	0.384615	0.0012	0.000241	9	10	9.7	10.4615
1175	11	10	0.16397	0.166719	0.043774	0.035083	0.545455	0.555556	0.000404	0.000181	10	11	9.09091	9.3
1176	9	9	0.156659	0.162855	0.020648	0.034052	0.555556	0.555556	0.00036	0.000111	10	10	9.44444	9.66667
1177	8	8	0.160965	0.163006	0.033882	0.033931	0.642857	0.642857	0.000336	9.8e-05	10	10	10.125	10.375
1178	10	11	0.169073	0.171717	0.281916	0.254355	0.466667	0.454545	0.000397	0.000132	9	10	9.1	9.45454
1179	8	8	0.151786	0.150485	0.014521	0.010247	0.642857	0.642857	0.0002	6.5e-05	10	10	9.125	9.125
1180	8	8	0.151698	0.1536	0.013487	0.037402	0.642857	0.642857	0.000178	5.3e-05	10	10	8.625	8.75
1181	12	11	0.163563	0.16331	0.241872	0.073178	0.424242	0.527273	0.000257	7.7e-05	10	10	8.33333	8.36364
1182	9	10	0.156333	0.162354	0.024996	0.05819	0.583333	0.577778	0.00023	5.4e-05	10	10	8.44444	8.5
1183	6	6	0.141136	0.143753	0.000178	0.00138	0.8	0.8	9.9e-05	2.8e-05	11	11	8.33333	8.33333
1184	7	7	0.15135	0.151873	0.016002	0.086726	0.619048	0.571429	0.00013	3.8e-05	11	11	8.85714	8.57143
1185	6	6	0.150014	0.149081	0.002517	0.00225	0.8	0.8	0.000121	3.3e-05	11	11	8.83333	8.66667
1186	10	8	0.162254	0.165411	0.055983	0.070092	0.4	0.5	0.000243	9.4e-05	11	10	9.4	9.25
1187	9	10	0.16588	0.169781	0.05152	0.144674	0.5	0.466667	0.000407	8.9e-05	10	10	9.22222	9.8
1188	8	10	0.172166	0.182859	0.06844	0.173427	0.5	0.488889	0.000566	0.000103	10	9	10	10.3
1189	6	6	0.179252	0.178705	0.050047	0.009593	0.666667	0.8	0.000474	0.000127	10	10	9.83333	11.1667
1190	9	11	0.175901	0.188551	0.027754	0.125554	0.583333	0.490909	0.000756	0.000149	10	10	10.3333	10.4545
1191	12	11	0.176609	0.179435	0.058444	0.051568	0.469697	0.454545	0.000646	0.000187	10	10	10.0833	10.3636
1192	15	14	0.181287	0.184201	0.322638	0.285615	0.419048	0.384615	0.000915	0.000271	11	10	10.6667	10.5
1193	11	10	0.174909	0.174446	0.077716	0.079294	0.454545	0.511111	0.000652	0.000178	11	11	10.9091	10.7
1194	11	11	0.178644	0.17792	0.224817	0.532191	0.472727	0.4	0.000691	0.000159	11	11	10.6364	10.3636
1195	7	6	0.17022	0.167036	0.1566	0.054045	0.52381	0.533333	0.000281	7.5e-05	11	11	10.4286	10.3333
1196	11	12	0.161656	0.158211	0.211315	0.202037	0.363636	0.333333	0.000249	5.5e-05	11	12	8.63636	8.25
1197	7	7	0.154682	0.153331	0.078545	0.061636	0.47619	0.52381	0.000109	2.3e-05	12	12	7.85714	8.14286
1198	6	6	0.143129	0.14344	0.007724	0.007613	0.8	0.8	7.7e-05	1.6e-05	12	12	8.5	8.66667
1199	7	7	0.143168	0.143479	0.01195	0.012659	0.714286	0.714286	8.5e-05	1.8e-05	12	12	8	8.14286
1200	9	9	0.151873	0.151698	0.089481	0.09753	0.583333	0.583333	0.000138	3e-05	12	11	8.33333	8.33333
1201	11	11	0.150442	0.153734	0.075275	0.104707	0.454545	0.454545	0.000215	4.2e-05	12	11	8.27273	8.36364
1202	6	6	0.13379	0.135545	0.000274	0.000343	0.8	0.8	7.4e-05	1.5e-05	13	12	8.33333	8.33333
1203	6	6	0.145862	0.146145	0.006933	0.005931	0.8	0.8	0.000103	2.2e-05	12	11	9	8.83333
1204	11	11	0.1482	0.150787	0.051622	0.083751	0.436364	0.418182	0.000216	4.4e-05	12	11	8.45454	8.36364
1205	10	9	0.165515	0.166089	0.206329	0.182481	0.4	0.444444	0.000436	0.000103	11	10	10.2	10.6667
1206	10	11	0.162454	0.168802	0.091815	0.253066	0.488889	0.418182	0.000659	0.000113	11	10	10.2	10.5455
1207	10	10	0.166561	0.166299	0.067211	0.057235	0.488889	0.511111	0.000841	0.000175	11	11	10.2	10.7
1208	11	11	0.169181	0.17	0.075109	0.066595	0.436364	0.472727	0.001019	0.000217	11	11	9.27273	9.90909
1209	8	10	0.17022	0.173412	0.034392	0.109452	0.535714	0.466667	0.00124	0.000193	11	11	10.25	10.1
1210	8	8	0.167781	0.170937	0.066659	0.05226	0.5	0.535714	0.001371	0.000259	12	12	9.875	10.5
1211	7	7	0.162354	0.166404	0.004671	0.006324	0.714286	0.714286	0.001938	0.000361	12	12	10.8571	11.2857
1212	10	11	0.172222	0.177202	0.127348	0.229981	0.488889	0.418182	0.003079	0.00062	12	12	11.2	11.5455
1213	10	9	0.169672	0.166351	0.047586	0.055891	0.533333	0.527778	0.002949	0.000752	12	12	11.8	12.1111
1214	11	11	0.17596	0.171605	0.0647	0.070155	0.527273	0.490909	0.00367	0.000905	12	11	11.9091	11.9091
1215	14	13	0.1741	0.170385	0.197145	0.181607	0.373626	0.397436	0.00301	0.00097	12	11	11.3571	11.5385
1216	14	14	0.177322	0.174503	0.150384	0.211762	0.406593	0.417582	0.003363	0.00101	11	11	11.6429	11.7143
1217	12	12	0.185107	0.185825	0.125509	0.198106	0.469697	0.469697	0.003088	0.00109	11	10	12.3333	12.3333
1218	11	11	0.187211	0.184524	0.102928	0.1147	0.490909	0.490909	0.002671	0.001026	10	11	12.0909	12.0909
1219	11	11	0.190184	0.191985	0.104075	0.189151	0.472727	0.472727	0.002506	0.001067	10	11	11.8182	12
1220	11	11	0.193608	0.190735	0.144552	0.168284	0.436364	0.436364	0.002487	0.001136	10	11	11.7273	12.2727
1221	13	14	0.194824	0.197971	0.151816	0.22688	0.358974	0.340659	0.002644	0.001168	10	11	11	11.4286
1222	12	12	0.20153	0.2	0.322837	0.295085	0.348485	0.393939	0.002591	0.001577	9	11	11.0833	11.8333
1223	12	13	0.203947	0.201993	0.286923	0.366615	0.378788	0.423077	0.002523	0.001269	9	10	10.8333	12.1538
1224	12	15	0.201145	0.203711	0.312823	0.47988	0.424242	0.380952	0.002587	0.000795	9	10	10.9167	11.8667
1225	11	12	0.19947	0.196862	0.271183	0.209138	0.4	0.469697	0.001809	0.000495	9	9	10.7273	12
1226	9	11	0.189024	0.196715	0.194236	0.364802	0.472222	0.436364	0.001723	0.000326	10	10	11.1111	11.9091
1227	9	10	0.183368	0.180603	0.111684	0.118122	0.472222	0.444444	0.00147	0.000235	11	11	10.3333	10.9
1228	11	11	0.180665	0.184653	0.195664	0.238775	0.436364	0.454545	0.002334	0.000402	11	11	10.4545	11.1818
1229	11	12	0.172957	0.171829	0.199281	0.177005	0.4	0.409091	0.002786	0.000456	12	12	10.5455	10.9167
1230	16	16	0.175083	0.175608	0.222877	0.302715	0.433333	0.458333	0.005148	0.000942	12	12	11.5625	12
1231	10	11	0.163006	0.163411	0.027318	0.056521	0.577778	0.618182	0.00402	0.000615	13	13	11.9	12.8182
1232	12	11	0.166825	0.161064	0.053661	0.051229	0.560606	0.654545	0.004114	0.00082	12	13	12	12.6364
1233	12	13	0.168856	0.165932	0.321011	0.166556	0.469697	0.525641	0.004627	0.000841	12	12	11.8333	12.0769
1234	14	17	0.175725	0.172957	0.145591	0.437084	0.461538	0.426471	0.006127	0.001153	12	12	12.3571	12
1235	14	13	0.179618	0.176964	0.320571	0.170665	0.373626	0.461538	0.004565	0.001151	11	11	11.5714	12
1236	12	12	0.185107	0.182038	0.135869	0.180133	0.469697	0.484848	0.00405	0.001229	11	11	11.9167	12
1237	10	11	0.187745	0.184073	0.127745	0.156445	0.511111	0.490909	0.003552	0.001221	10	11	12.4	12.2727
1238	10	10	0.192266	0.192476	0.095054	0.127621	0.488889	0.488889	0.003103	0.001442	10	10	12.4	12.3
1239	13	13	0.198943	0.198269	0.159352	0.169127	0.461538	0.461538	0.003758	0.002333	9	10	12.6154	12.4615
1240	11	11	0.20038	0.202537	0.110018	0.192783	0.472727	0.472727	0.003155	0.002104	10	11	12.6364	12.7273
1241	16	15	0.208054	0.206505	0.44801	0.519722	0.341667	0.352381	0.0038	0.003037	10	11	11.625	11.5333
1242	10	11	0.19533	0.202926	0.060719	0.24774	0.466667	0.436364	0.002714	0.002123	10	11	11.7	11.6364
1243	10	10	0.192266	0.193324	0.15582	0.15538	0.422222	0.4	0.001925	0.00192	11	12	11.3	10.6
1244	9	10	0.186549	0.190459	0.064123	0.331826	0.5	0.4	0.002274	0.002079	11	12	10.5556	10.5
1245	9	9	0.182416	0.185302	0.233454	0.186684	0.444444	0.416667	0.001995	0.002432	11	12	10.1111	10.1111
1246	10	9	0.182669	0.180603	0.170874	0.112786	0.466667	0.472222	0.002883	0.00414	11	12	9.6	9.33333
1247	8	8	0.185563	0.184588	0.099713	0.108256	0.535714	0.5	0.001501	0.001775	10	12	10.25	9.625
1248	12	12	0.196789	0.198643	0.212807	0.275052	0.409091	0.409091	0.00249	0.002598	10	11	10.25	10.25
1249	10	8	0.18305	0.180727	0.090459	0.027803	0.511111	0.642857	0.001611	0.002816	11	12	10.1	9.875
1250	9	9	0.183752	0.182986	0.206257	0.231243	0.527778	0.527778	0.002476	0.003438	11	12	10.5556	9.77778
1251	12	11	0.199169	0.195041	0.329218	0.223806	0.424242	0.454545	0.00211	0.002566	10	11	10.75	10.3636
1252	11	12	0.197674	0.202614	0.196433	0.328072	0.490909	0.424242	0.00274	0.00258	10	11	11.0909	10.4167
1253	10	9	0.185302	0.183688	0.091948	0.044537	0.466667	0.555556	0.002004	0.003036	11	12	10.2	10
1254	12	9	0.184201	0.180418	0.309148	0.091113	0.439394	0.555556	0.001556	0.004178	11	12	9.41667	10.1111
1255	11	10	0.190666	0.189568	0.119962	0.117873	0.490909	0.511111	0.001828	0.002468	10	11	10.8182	10.6
1256	11	12	0.190804	0.190047	0.116358	0.106163	0.418182	0.424242	0.002652	0.002692	10	11	10.7273	10.25
1257	11	10	0.178342	0.176964	0.088988	0.102911	0.490909	0.488889	0.001518	0.003717	11	12	9.63636	9.4
1258	10	10	0.176431	0.17649	0.129255	0.133498	0.511111	0.488889	0.001376	0.001927	11	12	9.5	9.1
1259	11	11	0.179252	0.177024	0.052758	0.054392	0.490909	0.509091	0.001952	0.00194	11	12	9.63636	9.81818
1260	12	13	0.17433	0.178947	0.165742	0.198693	0.484848	0.474359	0.002814	0.002161	11	12	9.5	10.0769
1261	7	7	0.165152	0.162504	0.02855	0.035598	0.666667	0.666667	0.001007	0.001242	11	13	9.71429	9.57143
1262	6	6	0.158306	0.157407	0.000921	0.001111	0.8	0.8	0.000978	0.000907	12	13	9.66667	9.83333
1263	9	9	0.163158	0.167036	0.018394	0.025599	0.638889	0.611111	0.001863	0.001488	12	12	9.44444	9.55556
1264	9	9	0.173584	0.173241	0.026317	0.029938	0.638889	0.638889	0.002042	0.001562	11	12	9.88889	10.1111
1265	9	10	0.178644	0.183241	0.095431	0.281571	0.527778	0.555556	0.002771	0.001746	11	11	10.4444	11
1266	11	12	0.198943	0.199395	0.796974	0.894814	0.327273	0.393939	0.003209	0.002158	10	11	9.72727	10.5833
1267	8	10	0.197674	0.205538	0.201782	1	0.357143	0.355556	0.002218	0.001242	10	10	9.25	9.6
1268	6	8	0.193893	0.199093	0.122049	0.17399	0.6	0.464286	0.002586	0.00131	10	11	9.5	10.625
1269	10	10	0.190735	0.197009	0.21666	0.713936	0.333333	0.355556	0.005821	0.003935	11	11	9.3	10.7
1270	8	9	0.187145	0.190184	0.177612	0.310599	0.392857	0.388889	0.006158	0.00463	11	12	9.625	10.4444
1271	8	10	0.176668	0.18356	0.130425	0.868364	0.5	0.422222	0.020285	0.00938	12	12	9.75	10.1
1272	10	11	0.182101	0.188214	0.156265	0.259894	0.444444	0.418182	0.008866	0.007038	12	12	9.7	10.5455
1273	11	11	0.182353	0.184524	0.112432	0.116994	0.509091	0.509091	0.008768	0.00758	12	12	10.1818	10.3636
1274	11	11	0.177322	0.177561	0.214866	0.149935	0.418182	0.436364	0.015868	0.017688	12	13	10	10.3636
1275	10	10	0.167568	0.170495	0.150765	0.168307	0.466667	0.488889	0.013811	0.014804	13	13	10.3	10.6
1276	11	11	0.174851	0.177024	0.151845	0.14593	0.509091	0.490909	0.008097	0.008388	12	13	10.1818	10
1277	11	10	0.17774	0.178644	0.288675	0.314092	0.472727	0.466667	0.007168	0.008141	12	13	9.81818	9.4
1278	11	11	0.164636	0.166037	0.208698	0.314481	0.436364	0.436364	0.012555	0.014562	13	14	9.63636	9.54546
1279	8	8	0.159455	0.162554	0.04291	0.057552	0.571429	0.571429	0.007575	0.008653	13	14	9.625	9.5
1280	7	6	0.165463	0.161162	0.065606	0.009782	0.619048	0.733333	0.003879	0.004719	12	14	9.57143	9.33333
1281	6	7	0.155595	0.162204	0.010692	0.160279	0.6	0.428571	0.003601	0.003987	13	14	9	8.42857
1282	9	9	0.15148	0.152577	0.046984	0.055363	0.416667	0.444444	0.004844	0.00557	13	15	8.33333	8.66667
1283	8	9	0.150916	0.155366	0.023253	0.062511	0.5	0.444444	0.003574	0.003704	13	14	9.375	9.33333
1284	10	12	0.15096	0.159988	0.028821	0.135791	0.488889	0.409091	0.002966	0.003373	13	14	8.2	8.75
1285	11	11	0.166719	0.168964	0.188799	0.092154	0.4	0.4	0.002875	0.004165	12	13	8.81818	9.27273
1286	7	7	0.149588	0.152136	0.001655	0.005075	0.666667	0.619048	0.003075	0.004101	13	14	9.71429	9.85714
1287	7	7	0.161905	0.161805	0.004572	0.008555	0.714286	0.666667	0.003632	0.004984	12	13	9.71429	9.57143
1288	11	11	0.16989	0.17	0.13987	0.154175	0.436364	0.418182	0.005516	0.007385	12	13	9.09091	9.09091
1289	11	11	0.155503	0.159407	0.039468	0.071023	0.490909	0.472727	0.007386	0.009968	13	14	9.18182	9.36364
1290	8	8	0.154954	0.156566	0.010789	0.014218	0.642857	0.642857	0.008223	0.011507	13	14	9.125	9.125
1291	10	10	0.171549	0.169781	0.256488	0.275855	0.466667	0.466667	0.011085	0.015415	12	13	9.3	9.2
1292	9	9	0.161756	0.161211	0.056263	0.048949	0.555556	0.555556	0.015332	0.02076	13	14	10	10.1111
1293	10	10	0.157126	0.158021	0.12692	0.13913	0.466667	0.466667	0.02304	0.032721	13	14	9.9	9.9
1294	8	8	0.155228	0.155274	0.036244	0.044022	0.642857	0.642857	0.023864	0.035534	13	14	9.625	9.625
1295	10	10	0.163766	0.166878	0.180379	0.122236	0.466667	0.511111	0.032913	0.044883	13	13	9.4	9.7
1296	11	12	0.159118	0.165463	0.179197	0.207406	0.418182	0.409091	0.045363	0.061006	13	13	9.81818	9.75
1297	10	9	0.148242	0.150528	0.106835	0.053905	0.466667	0.555556	0.060693	0.105332	14	14	9.8	10.1111
1298	9	9	0.147413	0.149972	0.082111	0.156435	0.527778	0.5	0.073031	0.112517	14	14	9.44444	9.11111
1299	8	9	0.147495	0.162805	0.056603	0.606831	0.642857	0.555556	0.083382	0.10011	14	13	10	9.77778
1300	11	10	0.146064	0.149461	0.121706	0.083999	0.363636	0.422222	0.109866	0.159633	14	14	9.90909	9.8
1301	11	11	0.13593	0.148117	0.067696	0.332379	0.454545	0.436364	0.253871	0.299958	15	14	10.6364	10
1302	8	8	0.134921	0.146389	0.022977	0.107018	0.642857	0.642857	0.164869	0.171469	15	14	10	10
1303	10	9	0.143636	0.148744	0.269042	0.296256	0.4	0.5	0.181374	0.18378	14	14	9.2	9.55556
1304	10	11	0.133587	0.135302	0.043015	0.074988	0.511111	0.418182	0.308606	0.311001	15	15	10.6	9.90909
1305	13	12	0.130737	0.133688	0.083675	0.158482	0.410256	0.5	0.521748	0.566029	15	15	10.9231	11.5
1306	8	9	0.128349	0.133081	0.025316	0.077844	0.642857	0.583333	0.331249	0.217125	15	15	10.25	11
1307	8	8	0.128193	0.131882	0.035136	0.045261	0.642857	0.642857	0.253065	0.214707	15	15	10.25	10.375
1308	11	13	0.124322	0.123506	0.03898	0.051849	0.472727	0.5	0.606541	0.4098	15	16	10.4545	11.5385
1309	12	11	0.122901	0.122104	0.062321	0.054707	0.424242	0.545455	0.479972	0.451449	15	16	9.83333	11.4545
1310	10	9	0.121963	0.123477	0.049881	0.030598	0.511111	0.583333	0.227143	0.161175	16	16	8.3	9.11111
1311	8	9	0.118029	0.123304	0.011533	0.044877	0.642857	0.555556	0.203155	0.141556	16	16	8.875	8.77778
1312	7	9	0.114565	0.116826	0.011795	0.045699	0.619048	0.583333	0.397715	0.175333	16	17	9.28571	11.6667
1313	7	9	0.116054	0.125416	0.031615	0.091995	0.666667	0.416667	0.13488	0.092755	16	16	8.85714	8.22222
1314	7	6	0.118881	0.11872	0.015396	0.01009	0.619048	0.733333	0.094252	0.058341	16	17	8	8.33333
1315	9	8	0.124469	0.130932	0.049313	0.105523	0.388889	0.464286	0.066026	0.046391	15	16	7.77778	8.625
1316	6	6	0.130737	0.130575	0.080975	0.063475	0.466667	0.533333	0.036188	0.02563	15	16	8.83333	8.33333
1317	8	8	0.130575	0.138429	0.039408	0.090589	0.535714	0.571429	0.015806	0.010102	15	16	9.375	9.375
1318	8	7	0.139271	0.140421	0.081283	0.048646	0.607143	0.666667	0.009686	0.006668	14	15	9.375	9.57143
1319	7	8	0.137922	0.151263	0.013918	0.21487	0.714286	0.571429	0.006386	0.004428	14	15	9.57143	8.75
1320	9	9	0.150744	0.15441	0.216005	0.157555	0.416667	0.444444	0.00545	0.003908	13	14	8	8
1321	7	7	0.147454	0.152048	0.033836	0.04662	0.571429	0.571429	0.004797	0.003784	13	14	8.71429	8.85714
1322	7	7	0.161211	0.158687	0.247847	0.147673	0.428571	0.428571	0.003425	0.002803	12	13	8.14286	8.14286
1323	5	5	0.155641	0.158068	0.032065	0.059264	0.6	0.6	0.001159	0.00089	12	13	7.4	7.4
1324	6	6	0.168371	0.167302	0.026248	0.063581	0.666667	0.666667	0.001307	0.000977	11	12	8.16667	8.33333
1325	7	7	0.171997	0.173584	0.02698	0.094077	0.714286	0.619048	0.001441	0.001011	11	12	8.85714	9.14286
1326	10	10	0.177501	0.171104	0.304886	0.12968	0.444444	0.444444	0.002128	0.001552	11	12	8.4	8.8
1327	11	11	0.18576	0.179618	0.248873	0.135438	0.4	0.436364	0.002348	0.001612	10	12	8.72727	9.27273
1328	9	12	0.178101	0.18388	0.105374	0.306427	0.361111	0.30303	0.003792	0.002868	11	12	10.4444	10.0833
1329	10	10	0.17596	0.171941	0.24728	0.082825	0.4	0.4	0.004241	0.003119	11	13	10.1	10.8
1330	11	11	0.167781	0.173184	0.082762	0.236722	0.472727	0.454545	0.004781	0.003609	12	12	10.9091	11.1818
1331	12	12	0.165152	0.163817	0.049977	0.041501	0.5	0.484848	0.005222	0.003984	12	13	10.6667	10.4167
1332	8	8	0.14866	0.153824	0.035626	0.030675	0.571429	0.607143	0.003222	0.002312	13	13	10.25	10.375
1333	6	7	0.147536	0.151089	0.010689	0.015977	0.6	0.571429	0.002919	0.001681	13	13	10.3333	10.4286
1334	8	7	0.159697	0.155366	0.033138	0.009487	0.607143	0.619048	0.002012	0.001661	12	13	9.875	9.71429
1335	11	11	0.164533	0.167248	0.0563	0.083719	0.509091	0.527273	0.003258	0.002408	12	12	9.72727	10
1336	12	12	0.179618	0.17913	0.394335	0.653676	0.469697	0.484848	0.004215	0.003291	11	12	10.6667	10.5833
1337	11	12	0.184266	0.184718	0.422626	0.295859	0.418182	0.409091	0.004961	0.003891	11	12	10.8182	10.9167
1338	12	10	0.16989	0.168156	0.233324	0.206551	0.439394	0.444444	0.007648	0.006846	12	13	11	10.7
1339	8	8	0.173813	0.173985	0.221676	0.268941	0.357143	0.357143	0.008289	0.006119	12	13	10.375	10.5
1340	8	8	0.158068	0.157784	0.287407	0.192832	0.464286	0.464286	0.022988	0.021585	13	14	10.875	10.375
1341	10	10	0.156473	0.156799	0.08034	0.132181	0.511111	0.488889	0.011795	0.00807	13	14	11.4	10.8
1342	14	13	0.15736	0.156985	0.184137	0.227047	0.395604	0.384615	0.012883	0.009668	13	14	11.2143	11
1343	13	13	0.151263	0.152005	0.096022	0.17387	0.423077	0.410256	0.011992	0.006927	13	14	11.4615	11.3077
1344	13	13	0.143401	0.145781	0.087263	0.131463	0.435897	0.397436	0.009774	0.005365	13	14	11	11
1345	12	9	0.139973	0.13396	0.08814	0.028292	0.454545	0.555556	0.006133	0.00392	13	15	9.91667	10
1346	9	9	0.128006	0.12904	0.013337	0.018937	0.555556	0.555556	0.005273	0.002678	14	15	9.44444	9.22222
1347	6	6	0.123073	0.123593	0.000983	0.001046	0.8	0.8	0.001801	0.001028	14	16	9	8.5
1348	11	11	0.134473	0.136954	0.03026	0.050476	0.545455	0.509091	0.003359	0.001945	13	15	8.54546	8.36364
1349	10	10	0.132679	0.13572	0.021842	0.030155	0.577778	0.555556	0.003074	0.001753	13	15	8.7	8.4
1350	6	6	0.11961	0.128474	0.000522	0.003485	0.8	0.8	0.001407	0.000768	14	15	8	8.16667
1351	6	6	0.128224	0.127172	0.004591	0.002002	0.8	0.8	0.001103	0.000624	13	15	7.83333	7.83333
1352	6	7	0.128599	0.140871	0.006028	0.078269	0.8	0.619048	0.001294	0.000703	13	14	8.5	8.14286
1353	8	7	0.143597	0.137526	0.083745	0.014927	0.5	0.619048	0.001527	0.000907	12	14	7.875	8.71429
1354	10	10	0.147166	0.152224	0.0948	0.130455	0.466667	0.466667	0.003062	0.001997	12	14	9.2	9.5
1355	8	9	0.141022	0.149929	0.029176	0.074572	0.535714	0.444444	0.003512	0.002376	13	14	11	10.3333
1356	12	13	0.157926	0.158258	0.184016	0.113106	0.409091	0.358974	0.006928	0.00483	12	13	11.5	10.6154
1357	14	13	0.150658	0.155825	0.051729	0.145691	0.384615	0.410256	0.007777	0.005745	13	13	10.7857	10.7692
1358	13	11	0.164997	0.162054	0.48473	0.504942	0.397436	0.436364	0.007049	0.005918	12	13	11.1538	11.0909
1359	8	8	0.147578	0.147909	0.026192	0.037657	0.642857	0.642857	0.005715	0.003836	13	14	11.375	11
1360	6	6	0.143245	0.140984	0.020796	0.01922	0.8	0.8	0.003393	0.002226	13	14	9.83333	9.66667
1361	9	9	0.143832	0.142896	0.045978	0.054152	0.527778	0.527778	0.004573	0.003007	13	14	9.11111	9
1362	12	13	0.145419	0.146674	0.189601	0.278031	0.469697	0.435897	0.009311	0.004982	13	14	9.25	9.30769
1363	10	10	0.131127	0.131356	0.033263	0.031205	0.555556	0.555556	0.007603	0.005152	14	15	8.2	8.2
1364	7	7	0.128068	0.128318	0.000231	0.000308	0.761905	0.761905	0.004094	0.002421	14	15	8.42857	8.85714
1365	6	6	0.128037	0.128286	0.000133	0.000183	0.866667	0.866667	0.003818	0.002241	14	15	9	9.5
1366	9	10	0.129899	0.130317	0.016002	0.019223	0.583333	0.555556	0.009569	0.005503	14	15	8.22222	8.4
1367	7	8	0.129389	0.12958	0.007473	0.012444	0.761905	0.678571	0.007996	0.004419	14	15	8.85714	8.5
1368	9	6	0.122104	0.120844	0.055348	0.010231	0.444444	0.733333	0.017561	0.020685	15	16	8	8.83333
1369	9	9	0.131421	0.131882	0.041537	0.080448	0.5	0.555556	0.019891	0.009273	14	15	8.77778	9
1370	6	7	0.121177	0.121906	0.002736	0.01355	0.666667	0.619048	0.018516	0.008096	15	16	8.83333	8.57143
1371	8	7	0.127758	0.123246	0.03021	0.008597	0.5	0.571429	0.007595	0.005321	14	16	9.125	9.28571
1372	9	11	0.134097	0.135128	0.02603	0.066225	0.5	0.436364	0.011748	0.00491	14	15	10.1111	10.1818
1373	10	10	0.135965	0.138611	0.025954	0.065049	0.488889	0.466667	0.014694	0.005449	14	15	10.2	10.1
1374	11	12	0.140871	0.141667	0.071	0.136461	0.472727	0.424242	0.020017	0.008818	14	15	10.4545	10.25
1375	11	11	0.14478	0.144939	0.057971	0.087209	0.527273	0.490909	0.011689	0.007269	14	15	10.3636	10.2727
1376	13	13	0.146797	0.149972	0.094178	0.102592	0.423077	0.423077	0.013928	0.010235	14	15	9.23077	9.23077
1377	11	10	0.154049	0.151873	0.080003	0.051362	0.454545	0.488889	0.009459	0.008394	13	14	9.27273	9
1378	9	10	0.15302	0.149546	0.127226	0.137199	0.416667	0.4	0.014402	0.012373	13	14	8.66667	8.7
1379	7	7	0.139418	0.13803	0.03471	0.031073	0.571429	0.571429	0.012032	0.011344	14	15	9.14286	9.14286
1380	7	7	0.137922	0.135965	0.019891	0.034594	0.571429	0.571429	0.038582	0.02856	14	15	8.57143	8.85714
1381	6	6	0.128599	0.128006	0.002643	0.002165	0.8	0.8	0.013841	0.015446	15	16	8.5	8.33333
1382	8	8	0.140384	0.139862	0.023402	0.029124	0.642857	0.642857	0.016762	0.018542	14	15	8.625	8.625
1383	10	10	0.143989	0.142432	0.063504	0.069216	0.488889	0.488889	0.02899	0.035472	14	15	9	8.9
1384	10	10	0.137526	0.140384	0.024047	0.040254	0.488889	0.466667	0.041372	0.047866	15	15	9.3	9
1385	9	8	0.136883	0.138502	0.014508	0.013508	0.583333	0.642857	0.018675	0.033887	15	15	9.11111	9
1386	11	11	0.149292	0.152931	0.122818	0.18157	0.436364	0.436364	0.021525	0.025933	14	14	9.36364	9.27273
1387	12	12	0.152356	0.156056	0.217987	0.351491	0.363636	0.348485	0.040543	0.04985	14	14	9.75	9.58333
1388	9	9	0.136493	0.138794	0.049822	0.084182	0.5	0.472222	0.03576	0.03819	15	15	8.88889	8.77778
1389	6	6	0.135406	0.137419	0.002424	0.003252	0.733333	0.733333	0.012242	0.015227	15	15	9.5	9.5
1390	10	10	0.149546	0.150271	0.052987	0.061427	0.377778	0.377778	0.014964	0.017884	14	15	9.2	9.2
1391	6	7	0.141363	0.140759	0.027062	0.050277	0.533333	0.52381	0.006876	0.007434	14	15	8.5	8.42857
1392	10	9	0.149801	0.146308	0.050198	0.026751	0.444444	0.472222	0.004147	0.005256	13	15	8.4	8.55556
1393	7	7	0.14344	0.143401	0.02118	0.019453	0.571429	0.619048	0.002177	0.002426	14	15	7.85714	8.57143
1394	5	5	0.136599	0.139492	0.001751	0.001357	0.7	0.7	0.001	0.00115	14	15	8.2	9
1395	7	9	0.1536	0.157126	0.056958	0.0362	0.47619	0.583333	0.001193	0.001104	13	14	7.57143	8.44444
1396	7	8	0.152842	0.155733	0.045479	0.01444	0.47619	0.678571	0.000815	0.000922	13	14	7.42857	8
1397	6	6	0.154545	0.153824	0.05109	8.5e-05	0.6	0.933333	0.000492	0.00025	12	14	7.33333	8.16667
1398	6	5	0.153824	0.152665	0.024829	0	0.666667	1	0.000395	0.000169	12	14	7	8.2
1399	7	7	0.161211	0.155366	0.088906	0.001164	0.571429	0.809524	0.000726	0.000144	11	14	7.42857	8.42857
1400	5	8	0.158639	0.155825	0.050699	0.002847	0.7	0.75	0.000967	0.000101	11	14	8	8.75
1401	7	12	0.15532	0.179802	0.214318	0.980497	0.428571	0.348485	0.001466	0.000274	12	13	6	8.25

## Sheet: MD-TASK
		BC	R1255W_BC	CC	R1255W_CC	DC	R1255W_DC	EC	R1255W_EC	ECC	R1255W_ECC	L	R1255W_L	PR	R1255W_PR	katz	R1255W_katz
1195	PRO	0.0660734	0.0544967	0.167292	0.165545	0.0164307	0.0158975	0.110056	0.0922024	14.313	15.756	5.97995	6.04289	0.00224842	0.00220271	0.0721648	0.0688045
1215	GLY	0.0627745	0.0291117	0.176989	0.170737	0.0169089	0.0149696	0.117312	0.101397	12.691	14.325	5.65171	5.85909	0.00231142	0.0020885	0.0715843	0.066098
1111	ARG	0.0609113	0.0245442	0.173219	0.162882	0.0102808	0.00717078	0.0426522	0.0213556	11.951	13.106	5.77465	6.1456	0.00157066	0.00123502	0.0438538	0.0327291
1085	GLY	0.0603301	0.0233776	0.16682	0.157286	0.0126983	0.0120417	0.0217845	0.0151163	11.973	12.794	5.9982	6.3632	0.00194731	0.00191232	0.0466472	0.0455207
1246	ALA	0.0593705	0.0631252	0.174104	0.17167	0.0187685	0.018871	0.139357	0.132098	13.506	15.011	5.74524	5.82751	0.00251643	0.00252363	0.0811436	0.0816891
1039	GLN	0.0562716	0.0532239	0.155112	0.153191	0.0111423	0.0122865	0.0172966	0.0184968	13.348	14.446	6.46105	6.53274	0.00189138	0.00198825	0.0359075	0.0404412
1165	GLU	0.056146	0.0483181	0.156267	0.152815	0.00977609	0.0106072	0.0105504	0.0114878	12.474	13.717	6.41666	6.55374	0.001653	0.00180857	0.0343442	0.0352159
1221	ASN	0.0529473	0.0413664	0.156047	0.153886	0.0143643	0.0121252	0.0604588	0.0433805	15.254	16.723	6.4103	6.50049	0.002059	0.00181221	0.05819	0.0498207
911	SER	0.0501767	0.0415625	0.142887	0.141261	0.0144972	0.013537	0.0355438	0.0339526	16.254	17.72	7.00037	7.08089	0.00213049	0.00201067	0.0556864	0.054094
933	LYS	0.0476081	0.0512459	0.172167	0.170073	0.015575	0.0164535	0.0652953	0.0685973	12.009	12.847	5.81127	5.88189	0.00221164	0.00234557	0.0605396	0.0630486
1033	ALA	0.0456915	0.0212623	0.162097	0.153717	0.0182713	0.016685	0.0316454	0.0212601	12.752	13.45	6.17301	6.50974	0.00263748	0.0024995	0.0643416	0.0581029
1299	THR	0.0449387	0.0403023	0.155708	0.153424	0.0164194	0.0165901	0.0712407	0.0632342	15.238	16.71	6.4239	6.51981	0.00230709	0.00234931	0.0664603	0.0661015
1189	LEU	0.044737	0.0356989	0.175767	0.171691	0.0171404	0.0162998	0.127332	0.108682	13.281	14.691	5.69165	5.82647	0.00233202	0.00224714	0.0750717	0.0708341
1266	SER	0.0446158	0.0554401	0.166841	0.160286	0.0162486	0.0153719	0.0447506	0.0335183	12.277	13.055	5.9964	6.24672	0.00238598	0.00233536	0.0550801	0.0509644
1143	THR	0.044581	0.0381308	0.171085	0.167078	0.0163093	0.0152372	0.101985	0.0789784	13.667	15.04	5.84753	5.98854	0.00227242	0.00216495	0.0686885	0.0640937
1349	ASN	0.0445536	0.0458741	0.159697	0.156488	0.0165787	0.0165806	0.104103	0.105965	13.465	13.887	6.26429	6.39188	0.0022727	0.00230827	0.0693586	0.0681461
1084	PHE	0.0443659	0.0538729	0.167657	0.165321	0.0163833	0.017592	0.0617464	0.0508139	13.24	14.365	5.96694	6.05278	0.00244145	0.00265333	0.0580333	0.0592352
1011	ASN	0.0442724	0.0296203	0.169839	0.165022	0.0129032	0.0116755	0.0684755	0.064124	12.462	13.818	5.88938	6.06125	0.00186763	0.0017181	0.0550421	0.0528392
1267	ILE	0.0441672	0.0466374	0.176029	0.173866	0.0167476	0.0170474	0.101997	0.0958896	12.199	13.625	5.68414	5.75334	0.00230542	0.00236815	0.0684715	0.0695923
1328	ALA	0.0423594	0.031595	0.148698	0.144396	0.0121689	0.012129	0.0159506	0.0152855	14.299	15.539	6.73538	6.93165	0.0019844	0.00190047	0.0407926	0.0445812
1352	LYS	0.0417368	0.0465497	0.14169	0.141644	0.0183093	0.0182125	0.0508588	0.0531137	16.384	17.708	7.06288	7.0628	0.00259998	0.00257648	0.0688525	0.0699916
1254	GLU	0.0406482	0.0243392	0.169744	0.163722	0.0136414	0.0134896	0.0434438	0.0369421	12.104	13.534	5.89502	6.11273	0.00208521	0.00211087	0.0487372	0.0477407
1220	ILE	0.0397192	0.04496	0.16761	0.165313	0.0167173	0.0175313	0.106014	0.107588	13.353	14.763	5.96779	6.05009	0.00232994	0.00241941	0.0683804	0.0717657
1380	MET	0.0396363	0.0292223	0.155414	0.152001	0.0150797	0.0131385	0.0487555	0.0309451	15.125	16.14	6.43718	6.58151	0.00221301	0.00197883	0.0560921	0.049874
1297	LEU	0.0390275	0.0454944	0.150734	0.147414	0.0210987	0.0206584	0.139106	0.142923	14.457	15.011	6.63668	6.78712	0.00280834	0.00278193	0.0848631	0.0833844
980	ASP	0.0389789	0.03532	0.165556	0.162255	0.0148482	0.0146546	0.0707424	0.0522948	14.06	15.336	6.04227	6.16719	0.00219672	0.00221349	0.0588205	0.0559537
1134	LEU	0.0385076	0.0385906	0.155867	0.149698	0.0123226	0.0126793	0.0299282	0.0253626	13.03	13.708	6.41806	6.68774	0.00188934	0.00197438	0.0462666	0.0465032
1110	VAL	0.0383748	0.0233175	0.163365	0.156958	0.0147932	0.0116072	0.0365292	0.0249081	12.643	13.995	6.12312	6.37837	0.00229336	0.00188152	0.048951	0.0419233
937	ASN	0.0374943	0.0394118	0.131993	0.131398	0.0175389	0.0183681	0.0318559	0.0392986	17.223	18.648	7.57752	7.6125	0.00253411	0.00261777	0.0663201	0.0714321
1086	THR	0.0373517	0.0320154	0.156444	0.154268	0.0150455	0.0143491	0.0520603	0.0552896	13.298	13.652	6.39454	6.48478	0.00221737	0.00213084	0.0542273	0.053585
1222	ALA	0.0370177	0.0278218	0.150441	0.149317	0.013981	0.0149564	0.0477042	0.0549226	15.233	16.579	6.65054	6.69935	0.00207286	0.00218007	0.0529386	0.056993
1306	LEU	0.0364387	0.0203615	0.160529	0.152325	0.0100455	0.00562998	0.018663	0.00595338	12.853	13.034	6.23199	6.57602	0.00162483	0.00111222	0.0388979	0.0259132
1091	SER	0.0357071	0.0311783	0.166706	0.162883	0.0159127	0.014463	0.0884458	0.063485	14.093	15.198	6.00037	6.14259	0.00227249	0.0021123	0.0636899	0.0569375
1286	PRO	0.0349256	0.0265289	0.138115	0.134742	0.0125275	0.0116641	0.0100635	0.00572183	14.642	14.956	7.2432	7.4255	0.00202947	0.00201002	0.0434744	0.038922
1401	SER	0.0347891	0.0442821	0.165952	0.162708	0.012074	0.012277	0.0516596	0.0486143	12.537	13.047	6.029	6.14801	0.00178316	0.00184296	0.0480603	0.0476169
1319	TRP	0.0344139	0.0372795	0.169824	0.167122	0.013389	0.0130968	0.0499084	0.044538	12.072	12.944	5.89033	5.98605	0.00199011	0.00199007	0.0485152	0.0469922
948	LYS	0.0344005	0.0270821	0.144129	0.139701	0.0173093	0.0167685	0.0287152	0.024974	14.012	14.679	6.94016	7.16419	0.00261514	0.00255454	0.0581784	0.0577684
1089	ASP	0.0342367	0.0390731	0.164961	0.163249	0.0139772	0.0137381	0.0439308	0.0452635	12.361	12.751	6.06426	6.12836	0.00203406	0.00201825	0.0546109	0.0543629
902	ASN	0.0339121	0.0249248	0.172081	0.165916	0.0185066	0.0155256	0.099984	0.0648026	13.201	14.706	5.81293	6.03155	0.00258241	0.00228998	0.0710661	0.0581309
1295	CYS	0.033782	0.0253414	0.152539	0.147103	0.0144213	0.0135427	0.0232851	0.0155378	13.657	13.996	6.55942	6.80163	0.00215088	0.00209475	0.0547277	0.0507622
1037	GLN	0.0331713	0.0360816	0.167399	0.165583	0.0182068	0.0183226	0.0618611	0.067555	11.988	12.954	5.97521	6.04073	0.00257943	0.00260708	0.0658949	0.0670403
1120	SER	0.0331521	0.0216405	0.150721	0.145604	0.011611	0.0117951	0.0131897	0.0111781	14.299	15.827	6.63744	6.87284	0.00212261	0.00214188	0.035174	0.0361968
1273	LEU	0.0327394	0.0316472	0.162833	0.160247	0.0174725	0.0176338	0.0896097	0.0697902	14.585	15.947	6.14292	6.24324	0.00243901	0.00250792	0.0697002	0.0671316
1241	VAL	0.0321438	0.0405683	0.177683	0.175215	0.0178311	0.0171822	0.132066	0.112617	12.804	14.121	5.62958	5.7088	0.00239165	0.00235375	0.0772562	0.0733883
1224	THR	0.0319512	0.0323911	0.138966	0.138235	0.0192448	0.0201898	0.0212249	0.0210328	15.481	16.519	7.20497	7.23841	0.00289951	0.00294981	0.0616227	0.0676603
1032	ILE	0.0317488	0.0244752	0.155451	0.151219	0.0124213	0.013315	0.0245733	0.019136	14.268	15.645	6.43638	6.61718	0.00216368	0.00230051	0.0397777	0.0414038
1108	ALA	0.0310257	0.029073	0.160832	0.151826	0.0115427	0.00948577	0.0247493	0.0173077	12.627	13.529	6.22382	6.60505	0.00181065	0.00156272	0.0423198	0.0371763
1106	LEU	0.0305258	0.0389072	0.113232	0.112021	0.0104573	0.0103529	0.00547767	0.00524012	17.305	17.972	8.86956	8.93348	0.0019828	0.00189554	0.0317524	0.0327634
1163	ASP	0.0301443	0.0277732	0.174581	0.171601	0.011704	0.0137837	0.0720407	0.0664484	12.768	13.849	5.7319	5.83031	0.00172155	0.00203904	0.0514321	0.0549139
1034	LYS	0.0300633	0.031542	0.151204	0.148669	0.0163359	0.0168102	0.0921665	0.106845	14.254	14.751	6.61603	6.72894	0.00229201	0.00234721	0.0657014	0.0694588
1294	TYR	0.0300247	0.0238023	0.157312	0.15303	0.0165256	0.0158046	0.0329495	0.0291302	12.451	13.517	6.36101	6.53875	0.00251792	0.00245993	0.0562637	0.0543069
960	CYS	0.0293887	0.0379391	0.171065	0.169403	0.0140057	0.0146565	0.0773433	0.0665313	12.318	13.631	5.84839	5.90692	0.00200708	0.00213648	0.0581133	0.0576413
1168	VAL	0.0292082	0.0277775	0.159967	0.158781	0.013907	0.0141537	0.0743603	0.078203	14.339	15.714	6.25362	6.29999	0.00200277	0.00200891	0.0579464	0.06106
1240	ASN	0.0288533	0.0286223	0.162529	0.157639	0.0139658	0.0128046	0.039618	0.0282914	12.564	13.249	6.15443	6.34504	0.00209525	0.00200416	0.0497008	0.0448041
1142	ARG	0.0285783	0.0335432	0.167903	0.168038	0.0170873	0.0172505	0.104707	0.103966	13.526	14.778	5.95928	5.95348	0.00237309	0.00238817	0.0692579	0.0717671
1124	HIS	0.0285664	0.0150119	0.136136	0.131581	0.0106129	0.00889943	0.00452036	0.00437996	15.23	16.727	7.34862	7.61218	0.00213477	0.00174209	0.0311305	0.0310628
1293	LYS	0.0285642	0.0292278	0.174729	0.171757	0.0115237	0.0111385	0.0617181	0.0513586	11.957	13.012	5.7264	5.82439	0.00168598	0.00167359	0.0491718	0.0472008
1026	ASN	0.0282724	0.0231672	0.149011	0.141561	0.017222	0.0155047	0.0346342	0.0241264	14.227	15.101	6.71546	7.07002	0.00256901	0.00242738	0.058568	0.0513324
1002	THR	0.0282318	0.0440342	0.122403	0.122959	0.0117059	0.0126755	0.0121208	0.0170155	16.49	17.056	8.20107	8.13698	0.00200831	0.00209661	0.03752	0.0412481
1117	ASN	0.0280848	0.0281953	0.167869	0.165986	0.0121708	0.0133112	0.0596955	0.0531094	13.44	14.519	5.96017	6.02692	0.00184877	0.00201213	0.0493227	0.0521999
1136	MET	0.027472	0.0568017	0.167453	0.163392	0.0145085	0.0139526	0.0495803	0.0342156	12.386	13.315	5.9755	6.1263	0.0021408	0.00214856	0.0537065	0.0492141
1182	GLU	0.0272168	0.00380399	0.125059	0.123046	0.00929602	0.00763757	0.00364327	0.00374516	16.157	16.529	7.99861	8.12952	0.00176794	0.00150698	0.0294356	0.0268775
1355	ILE	0.0270792	0.0305153	0.133341	0.132206	0.0169905	0.017482	0.0164262	0.0146501	16.253	17.194	7.50547	7.56761	0.00258186	0.00263115	0.0596043	0.0616113
1397	PRO	0.0269097	0.029925	0.151869	0.149884	0.0199772	0.0201366	0.142898	0.153698	14.286	14.675	6.5865	6.67359	0.00265028	0.00268842	0.0841315	0.085038
908	LEU	0.0267096	0.0335555	0.169687	0.166546	0.0133472	0.0118729	0.0504171	0.0373428	12.083	12.827	5.89494	6.00548	0.00196963	0.00182574	0.0505646	0.0450012
1063	SER	0.0264664	0.0202942	0.165019	0.157557	0.0131689	0.0121518	0.0348263	0.0305233	12.167	12.928	6.06173	6.35185	0.0019642	0.00185809	0.0515662	0.0488333
1065	SER	0.0263386	0.0229628	0.158246	0.153876	0.00907021	0.00959203	0.0260162	0.0206169	13.904	15.134	6.32496	6.50346	0.00149597	0.00154848	0.0367357	0.0386077
1332	SER	0.0262968	0.0267902	0.159225	0.149844	0.0141727	0.0127211	0.0207069	0.0090563	12.797	13.243	6.28323	6.69821	0.00216271	0.00217796	0.0506646	0.0407989
913	ILE	0.0261361	0.0238597	0.145891	0.143679	0.0105712	0.00908729	0.0287682	0.0193898	16.058	17.324	6.85704	6.96433	0.00164905	0.00147509	0.0430622	0.0377791
1312	ALA	0.0260616	0.0171448	0.126296	0.124445	0.0145598	0.0123871	0.00550546	0.00335212	15.612	15.9	7.92031	8.03965	0.00243897	0.00223456	0.0433702	0.0371856
1280	ASN	0.0259787	0.0253774	0.161279	0.160306	0.00721442	0.0082315	0.0161277	0.019732	12.249	13.315	6.20535	6.24209	0.00126501	0.00144668	0.0305728	0.0334728
1064	GLU	0.0258976	0.0285341	0.155014	0.155499	0.0129507	0.0131233	0.0514814	0.0534014	14.101	15.45	6.45452	6.4338	0.00197626	0.00198874	0.0490042	0.0510253
1396	LEU	0.025402	0.0353547	0.140411	0.134958	0.0147097	0.0149545	0.0568844	0.0558951	15.273	16.125	7.12556	7.41368	0.00213853	0.0022177	0.0562182	0.055809
1400	SER	0.025307	0.028079	0.162108	0.160681	0.0130949	0.0134288	0.0581485	0.0673691	12.728	13.09	6.17281	6.2264	0.00191641	0.0019631	0.0521148	0.0544704
1058	LYS	0.0252993	0.016997	0.156783	0.151982	0.00980835	0.00863378	0.0252739	0.0178077	13.524	14.898	6.38049	6.58377	0.00164807	0.0015125	0.0377542	0.0346441
1012	TRP	0.0251732	0.0295558	0.16297	0.16298	0.0135028	0.0140797	0.0629029	0.0590797	13.211	14.561	6.14027	6.13979	0.00202331	0.00211149	0.0525612	0.0541973
991	GLU	0.0249371	0.0275365	0.132072	0.131245	0.0144421	0.0145674	0.0122578	0.0111365	16.582	17.652	7.57486	7.62256	0.00223447	0.00224913	0.0525608	0.0529846
1315	LYS	0.024871	0.0292659	0.106363	0.0922528	0.00873624	0.00626945	0.000760513	5.91987e-05	17.694	19.641	9.51095	10.8832	0.00183353	0.00171886	0.0290034	0.0221191
1021	TRP	0.0248656	0.0295972	0.119165	0.119357	0.017203	0.0181879	0.0181283	0.0260408	18.17	19.575	8.39436	8.38163	0.00263379	0.00276459	0.0591515	0.0643379
1214	PRO	0.0245827	0.0311077	0.159172	0.156395	0.0131898	0.0119241	0.0342758	0.0236174	12.709	13.536	6.28509	6.39669	0.00203551	0.00190626	0.0463507	0.0421564
1326	GLU	0.0245154	0.0422768	0.146146	0.148532	0.0138387	0.0143681	0.0464298	0.0514103	15.976	17.037	6.8472	6.7367	0.00202032	0.00208333	0.0561178	0.0583175
1144	PRO	0.0244989	0.03187	0.148357	0.148257	0.0159905	0.0168463	0.0474956	0.0542276	15.183	16.501	6.74443	6.74883	0.00240028	0.00249628	0.0564413	0.0606106
907	GLY	0.0241077	0.0218177	0.163306	0.160394	0.0123814	0.0116262	0.0442937	0.0432744	12.546	13.262	6.12655	6.23648	0.00186295	0.00178429	0.0481356	0.046116
954	PRO	0.024063	0.019078	0.156789	0.153778	0.0143624	0.0135655	0.0543105	0.0397848	14.657	16.053	6.3802	6.50579	0.00217016	0.0020981	0.052527	0.0492905
1094	LYS	0.0239586	0.0200287	0.141231	0.137959	0.0101746	0.0101727	0.00590334	0.00556941	15.114	16.595	7.08512	7.25398	0.00206256	0.00199159	0.0300122	0.0310349
1202	GLU	0.0239432	0.0360309	0.159826	0.156197	0.010203	0.0116395	0.0245833	0.0225629	13.278	14.785	6.2589	6.4069	0.0017516	0.00196345	0.036832	0.0406498
934	ASP	0.0238981	0.0292955	0.176165	0.173007	0.0155731	0.0142429	0.0920249	0.0688531	12.272	13.479	5.67766	5.78184	0.00217156	0.00206681	0.0637613	0.0567332
1169	VAL	0.0238807	0.0248231	0.161455	0.159181	0.0148008	0.0146964	0.0781202	0.0582732	14.643	15.913	6.19587	6.28505	0.00210211	0.00213111	0.061865	0.0583431
1076	LYS	0.0235419	0.0255729	0.152443	0.152222	0.0116148	0.0118311	0.0245021	0.0234471	13.508	14.989	6.56471	6.57133	0.00193136	0.00196438	0.0395991	0.0406301
1198	GLU	0.0234311	0.0207964	0.148143	0.14487	0.0126774	0.0129146	0.0234123	0.0187419	14.93	16.049	6.75608	6.90627	0.00196333	0.00198735	0.047087	0.0481581
1300	LEU	0.0234302	0.0151127	0.13933	0.138898	0.0120304	0.0111157	0.0266367	0.029221	16.237	17.57	7.18026	7.20124	0.00190088	0.00172831	0.0444998	0.0439633
1271	VAL	0.0232546	0.0347708	0.136757	0.134089	0.0126584	0.0134099	0.0636224	0.0653377	15.435	16.004	7.31479	7.46066	0.0018723	0.00199703	0.0514686	0.0528904
1345	THR	0.0232278	0.0255735	0.163989	0.16115	0.0102751	0.0104725	0.0489799	0.0531705	12.611	13.164	6.10172	6.20824	0.00155297	0.00159012	0.0432451	0.0445461
1354	TYR	0.0231919	0.0320455	0.145745	0.144693	0.0121461	0.0143833	0.0200022	0.0207546	15.161	16.212	6.86651	6.91433	0.00191497	0.00217935	0.0452037	0.0517447
1028	SER	0.0230738	0.0300824	0.119909	0.119809	0.0107837	0.0099981	0.010858	0.013172	16.655	17.143	8.36372	8.35648	0.00190269	0.00174152	0.0350135	0.0345888
1162	GLY	0.0228945	0.0201006	0.171553	0.167699	0.0142201	0.0136471	0.0715134	0.0527563	12.678	13.931	5.83162	5.96719	0.00205117	0.00203721	0.0577498	0.0534691
1365	THR	0.0227494	0.0225352	0.134891	0.133203	0.0167799	0.0178501	0.0281964	0.0288575	14.984	15.608	7.41647	7.51323	0.00251882	0.00265796	0.0575589	0.0612629
1208	TYR	0.02274	0.00839147	0.134733	0.130842	0.00763378	0.00769829	0.0112141	0.0140735	15.203	15.652	7.42504	7.64837	0.00141805	0.00144083	0.0284085	0.029149
1323	THR	0.0226399	0.0174684	0.148241	0.14499	0.0147609	0.0137742	0.0859494	0.0842639	14.287	14.807	6.74989	6.90031	0.00207443	0.00197138	0.0625776	0.0592845
1372	PHE	0.0226167	0.0215787	0.152233	0.148955	0.0160398	0.0164288	0.0231686	0.0205724	12.586	13.197	6.57115	6.71756	0.00245611	0.00254443	0.0555359	0.0562083
963	PRO	0.0224841	0.0251046	0.122831	0.124863	0.0169564	0.0159355	0.0229212	0.0288354	17.934	19.013	8.14395	8.0118	0.00253485	0.00236972	0.060849	0.061436
1015	THR	0.0224568	0.0226889	0.130444	0.129641	0.014222	0.0153681	0.0187698	0.0238494	17.239	18.709	7.66837	7.71632	0.00217417	0.00230061	0.0508268	0.0564069
1060	HIS	0.0224524	0.0121782	0.145609	0.143058	0.0117723	0.0121385	0.0399936	0.048446	14.249	14.648	6.87003	6.99236	0.00185059	0.00188969	0.0428904	0.0455352
1248	GLN	0.0223114	0.0315033	0.145828	0.146469	0.0162638	0.0163416	0.0530807	0.0566893	15.912	17.202	6.86039	6.83159	0.00235121	0.0023504	0.0626701	0.0645815
1115	ALA	0.0223016	0.0240994	0.158161	0.154934	0.0137628	0.0132277	0.0275789	0.0262191	13.174	13.594	6.32512	6.45603	0.00207368	0.00202228	0.0493798	0.0480125
1114	SER	0.0219748	0.0217673	0.144223	0.141916	0.0155636	0.0158235	0.0189066	0.019413	13.554	13.891	6.93577	7.04914	0.00252268	0.00255946	0.0485063	0.0493479
1184	ASN	0.0219648	0.0245495	0.103899	0.102241	0.00980266	0.0105806	0.00203353	0.00177864	18.25	18.949	9.67119	9.7865	0.00200228	0.00203419	0.0290737	0.0316108
1263	SER	0.0219143	0.0069584	0.105004	0.0804127	0.00709108	0.00789184	0.000457487	6.0504e-06	18.186	21.483	9.70058	12.4739	0.00159533	0.00185861	0.025069	0.0262357
1105	LYS	0.0218051	0.0302015	0.14752	0.141725	0.0154649	0.0135769	0.0237425	0.0123365	14.112	14.739	6.78977	7.06298	0.00237513	0.00226172	0.0528593	0.0428268
1187	ASN	0.0217355	0.0202441	0.157103	0.155209	0.0119165	0.0112353	0.0258077	0.0211253	12.733	13.728	6.37226	6.44902	0.00192782	0.00187484	0.0404934	0.0383318
1186	LEU	0.0216659	0.0230293	0.153214	0.148716	0.0142049	0.0148539	0.028335	0.0243398	13.017	13.645	6.52911	6.7274	0.00220761	0.00233547	0.047141	0.0478809
1053	LYS	0.0215926	0.0146124	0.148817	0.14348	0.0152372	0.0144326	0.0237619	0.0141998	13.716	14.1	6.72347	6.97362	0.00226789	0.00224921	0.0565861	0.0516743
1318	ILE	0.0214585	0.0284082	0.155198	0.152387	0.0131727	0.0128216	0.0542139	0.049248	13.699	14.018	6.44799	6.56738	0.00190636	0.00190321	0.0535962	0.0508664
1137	LYS	0.0213565	0.0200772	0.175812	0.170428	0.0117913	0.0104991	0.0714306	0.0483301	12.286	13.371	5.68943	5.86972	0.00171933	0.00163036	0.0509816	0.0442311
924	PRO	0.0211872	0.0194546	0.128592	0.129012	0.0135351	0.013556	0.0213827	0.0263445	15.788	16.256	7.78732	7.75772	0.00214136	0.0021054	0.0462286	0.0481407
1375	LEU	0.0211114	0.0183934	0.156687	0.151987	0.0127723	0.0126471	0.0608436	0.0585886	13.31	13.847	6.38485	6.58153	0.00186472	0.00187989	0.0515626	0.0503901
981	LEU	0.0209127	0.0161718	0.148809	0.143077	0.0119108	0.0106831	0.0301495	0.0347278	14.16	15.042	6.72912	6.99426	0.00182183	0.00168766	0.046062	0.042028
1146	HIS	0.0207323	0.0320201	0.151188	0.150693	0.010797	0.0115787	0.0312159	0.0226977	15.009	16.069	6.61767	6.64035	0.00171959	0.00185316	0.0424908	0.0429965
1228	VAL	0.0205553	0.0226217	0.159987	0.155697	0.0096907	0.00959583	0.0218599	0.0191387	12.6	14.025	6.25355	6.42878	0.0016424	0.00162867	0.035822	0.0365539
1160	GLY	0.0204778	0.0147554	0.154673	0.147254	0.00880076	0.00948956	0.0186113	0.0158355	12.54	13.5	6.47251	6.80561	0.0014614	0.00158484	0.0353948	0.0364975
1093	ASP	0.0203245	0.0216245	0.121511	0.121133	0.0125237	0.0130266	0.0096314	0.0130688	17.878	19.072	8.23211	8.26005	0.00199745	0.00204294	0.043067	0.0463481
1138	VAL	0.0202459	0.0244689	0.159995	0.15891	0.0159032	0.0163435	0.0482942	0.051747	12.526	12.946	6.25267	6.29522	0.00231558	0.00238614	0.0590368	0.0603211
1172	GLY	0.0201833	0.0265174	0.141381	0.140114	0.0107552	0.0110304	0.0152114	0.012456	15.587	16.662	7.07692	7.13984	0.00173435	0.0017674	0.0422412	0.0434202
1244	LEU	0.0201665	0.0256631	0.153781	0.152603	0.0155104	0.0161366	0.0858145	0.100364	13.601	13.92	6.50515	6.55493	0.00219835	0.00227215	0.0620256	0.0661414
1059	ASP	0.0201531	0.0178743	0.160163	0.155042	0.0120285	0.0128634	0.0247135	0.0212914	12.725	13.236	6.24714	6.45315	0.00180698	0.00196112	0.0491385	0.0497604
1370	GLU	0.0199863	0.019655	0.149365	0.143575	0.014852	0.0134972	0.078348	0.0725304	14.518	15.206	6.69923	6.96957	0.00207619	0.00194445	0.0632896	0.0584045
985	SER	0.0198571	0.0281521	0.169394	0.168251	0.0147078	0.0162676	0.0975185	0.104313	13.025	14.298	5.9059	5.94626	0.00205019	0.00224962	0.0640103	0.0698555
959	PHE	0.019614	0.0162555	0.16566	0.164083	0.0131214	0.0124706	0.0597393	0.0590046	12.388	13.66	6.03833	6.09609	0.00192442	0.00185266	0.0542224	0.0533808
1212	GLN	0.0195249	0.0177474	0.15149	0.146349	0.010093	0.00940797	0.0182579	0.0130749	12.804	13.617	6.60431	6.83801	0.00168907	0.00161819	0.0365025	0.0346476
1043	PHE	0.0194681	0.0201359	0.121565	0.119794	0.0185408	0.0177438	0.0106444	0.00925935	17.18	18.236	8.23101	8.3527	0.00282438	0.00270951	0.0622879	0.0606667
1395	PRO	0.0194278	0.0178316	0.163892	0.161109	0.0123928	0.0115446	0.0661833	0.0499997	13.862	15.23	6.10429	6.20982	0.00183346	0.00176182	0.0528762	0.0483858
1194	TRP	0.0193976	0.0194665	0.155831	0.154718	0.0124061	0.0127268	0.0612243	0.0650094	14.352	15.759	6.41946	6.46456	0.00184931	0.00185804	0.0503932	0.0533207
1232	GLY	0.019348	0.0170176	0.158142	0.155377	0.0156774	0.0143985	0.0509842	0.0499318	12.667	13.47	6.32708	6.43823	0.00230906	0.00215538	0.0577494	0.0549184
1001	ARG	0.0192491	0.0228092	0.140565	0.140117	0.0153188	0.0146167	0.0158523	0.0105817	14.07	13.818	7.11883	7.14002	0.00237393	0.00233842	0.0527238	0.0496071
1216	ASP	0.0190829	0.0335577	0.1587	0.15977	0.0112903	0.0122182	0.0370642	0.0487893	12.605	13.854	6.30532	6.26396	0.00175127	0.00186218	0.0458345	0.0505199
1099	GLN	0.0190545	0.0153616	0.109315	0.109028	0.0138672	0.0142334	0.0089802	0.012798	19.061	20.477	9.15159	9.17676	0.00228834	0.0023996	0.0467572	0.0482557
1090	LEU	0.018502	0.0147949	0.149493	0.149695	0.0141841	0.0138425	0.0502475	0.0549483	14.946	16.193	6.69182	6.68255	0.00212947	0.00205271	0.051547	0.0533805
1087	ASN	0.0184169	0.0252871	0.144866	0.14397	0.0156357	0.0149602	0.0159356	0.0101907	13.36	13.13	6.90797	6.94886	0.00248194	0.00245967	0.0518746	0.0486206
1164	CYS	0.0183623	0.0137305	0.15279	0.149426	0.0134744	0.0124915	0.0285846	0.0253109	12.784	13.363	6.54733	6.69527	0.00206708	0.0019488	0.0511051	0.048393
1030	THR	0.0183499	0.0154799	0.146572	0.141467	0.0161594	0.0147438	0.0531588	0.043818	14.561	15.301	6.82631	7.07403	0.00231436	0.00219207	0.0611948	0.0550059
975	GLY	0.0182714	0.0233047	0.128658	0.128694	0.0124004	0.0117476	0.00691156	0.00416055	15.063	14.789	7.7763	7.77323	0.00207573	0.00207366	0.0404515	0.0376561
1193	TRP	0.0181778	0.0196965	0.144331	0.140874	0.0181632	0.0189051	0.0899551	0.0992335	15.101	15.65	6.93074	7.10095	0.00252568	0.00264397	0.0690672	0.0716095
1239	TRP	0.0180479	0.0198255	0.159363	0.158792	0.0113207	0.0115484	0.0292753	0.0247654	12.778	13.676	6.27874	6.30502	0.00181227	0.00188574	0.0408253	0.040505
1129	MET	0.0179428	0.0143734	0.144139	0.138623	0.0154763	0.0143397	0.0586916	0.0551613	14.365	15.037	6.94237	7.21942	0.0022783	0.00215293	0.0558522	0.0527005
1078	PRO	0.017868	0.0164201	0.143049	0.135541	0.014537	0.0111044	0.0312273	0.0195302	14.861	15.65	6.99773	7.38387	0.00220254	0.00184264	0.0518754	0.0404968
1247	CYS	0.0177773	0.0112882	0.152102	0.148525	0.014444	0.0125294	0.0574787	0.0387836	15.431	16.784	6.57809	6.73633	0.00210775	0.00189771	0.0558058	0.0486424
1378	TYR	0.0175971	0.0167745	0.131752	0.131506	0.0132163	0.0122087	0.0272842	0.0302968	17.062	18.474	7.59241	7.60581	0.00201729	0.00184435	0.0520645	0.0513919
1176	VAL	0.0175884	0.0103104	0.150024	0.143112	0.00804364	0.00747438	0.0108036	0.00821471	13.603	15.258	6.67305	6.9999	0.00154555	0.0014697	0.029032	0.0281958
1097	LYS	0.0175608	0.0134856	0.131772	0.129809	0.0153188	0.0158615	0.0223467	0.025204	16.989	18.503	7.59139	7.7075	0.00240153	0.00245348	0.0490062	0.0519206
1191	GLY	0.0175605	0.0325898	0.153488	0.149494	0.0105484	0.00870209	0.0118194	0.00678546	12.631	13.206	6.52601	6.69775	0.00172477	0.00152807	0.0382091	0.0325839
1181	CYS	0.0175249	0.012711	0.132881	0.129898	0.0132505	0.0126528	0.0282277	0.0273505	15.349	15.951	7.5353	7.70888	0.00206745	0.00200496	0.0462457	0.0446144
966	PRO	0.0173655	0.0168011	0.126216	0.125495	0.0160949	0.0161727	0.0119789	0.0125753	16.297	17.365	7.9319	7.97358	0.00252655	0.00248509	0.0517878	0.0548496
914	LEU	0.0172787	0.0161356	0.123737	0.123304	0.0122638	0.0116717	0.00772952	0.00817917	17.197	18.219	8.08639	8.11394	0.00196531	0.00186146	0.04359	0.0437163
1109	PHE	0.0172217	0.0184043	0.1432	0.142607	0.0123074	0.0119905	0.0161767	0.0151966	13.44	14.622	6.98794	7.01762	0.00207532	0.00205768	0.0381464	0.0373836
1050	GLU	0.0168786	0.0192282	0.152875	0.151482	0.0122865	0.0119526	0.0227852	0.021047	12.935	14.066	6.54522	6.60309	0.00200141	0.00197631	0.0414107	0.0402071
1269	PRO	0.0168372	0.0236616	0.150221	0.149918	0.0189848	0.0192789	0.0282858	0.0196553	13.46	13.311	6.6614	6.67541	0.00274563	0.00287129	0.0676605	0.0652782
1348	SER	0.0167915	0.0175039	0.146944	0.145753	0.0177021	0.0184592	0.105626	0.120919	14.011	14.332	6.81086	6.86603	0.0024434	0.00254689	0.0722806	0.0754924
990	VAL	0.0167188	0.0156599	0.12828	0.127774	0.00808159	0.00886148	0.00172715	0.00252096	16.386	17.649	7.80477	7.83195	0.00166785	0.00173446	0.0267898	0.0292092
1082	ILE	0.0164617	0.0164694	0.154266	0.147286	0.0128861	0.0114478	0.0335417	0.0256857	13.55	14.359	6.48686	6.79901	0.00193237	0.00179039	0.0498346	0.0445085
1377	GLN	0.0164441	0.012489	0.149605	0.146646	0.0139355	0.0136015	0.0516903	0.0404478	15.394	16.827	6.68727	6.82245	0.00209991	0.00209572	0.0535578	0.0510692
1139	PRO	0.0161969	0.0182416	0.148609	0.146619	0.00979696	0.00897533	0.0104964	0.00723396	12.757	13.523	6.74014	6.82578	0.00163158	0.00155848	0.0373376	0.0345846
1014	PRO	0.0157265	0.0148621	0.136703	0.135782	0.0139488	0.0139639	0.0236863	0.0257945	16.053	17.412	7.32203	7.37075	0.00237642	0.00234278	0.0447476	0.0466647
1123	GLY	0.015707	0.0142314	0.128437	0.128665	0.0151442	0.0152998	0.0243015	0.0287112	17.367	18.705	7.79004	7.77489	0.00230379	0.00229616	0.0542908	0.0573181
928	TYR	0.0156922	0.011527	0.157332	0.152424	0.0112353	0.00936622	0.0415701	0.0245141	14.11	15.471	6.3572	6.56293	0.00177355	0.00157949	0.0438292	0.0367678
1321	GLY	0.0156303	0.0141135	0.146029	0.143374	0.0105009	0.0108596	0.0128195	0.0114582	13.485	13.608	6.85522	6.98079	0.00170097	0.00175961	0.041033	0.0424921
986	THR	0.0153787	0.0177404	0.17081	0.168607	0.0154801	0.0152106	0.0969697	0.0812744	12.914	14.307	5.85599	5.93275	0.00216335	0.00217179	0.065629	0.0629171
992	ALA	0.0153373	0.0151844	0.119259	0.118734	0.0162296	0.0163681	0.0093589	0.00990012	17.237	18.301	8.39308	8.42796	0.00252937	0.00251752	0.0538693	0.0557918
1289	PHE	0.0153154	0.00963625	0.101059	0.0853	0.00851992	0.00429791	0.00027264	1.13548e-05	18.431	20.587	9.98006	11.7624	0.00183798	0.00121864	0.0279125	0.0199659
1088	ILE	0.0151512	0.018718	0.13506	0.136484	0.0121025	0.0123264	0.0105231	0.0107293	13.734	13.976	7.41448	7.33843	0.00215143	0.00218074	0.0396867	0.0405857
1344	VAL	0.0149828	0.0173749	0.144489	0.142454	0.0126224	0.0128046	0.0495453	0.0463775	14.577	14.913	6.92656	7.02587	0.00183771	0.00189211	0.0531621	0.0523831
1141	SER	0.014915	0.0228889	0.152213	0.150044	0.0108482	0.012444	0.0344047	0.043214	13.835	14.335	6.57605	6.67072	0.00168281	0.00190287	0.0426023	0.0470268
1056	HIS	0.0147654	0.0153458	0.147202	0.142723	0.0162713	0.0162429	0.0440672	0.037261	14.245	14.87	6.79807	7.01721	0.00234317	0.00238623	0.0614101	0.0599673
1351	ARG	0.0146846	0.0125925	0.151134	0.147759	0.0153833	0.0152315	0.0528865	0.0396184	15.296	16.741	6.6191	6.77133	0.00231538	0.00233586	0.0541544	0.052
904	GLY	0.0146367	0.0151075	0.149367	0.145338	0.0171101	0.0166755	0.11519	0.113545	14.29	14.832	6.69792	6.88272	0.00233144	0.00231251	0.0722003	0.0694121
1213	ARG	0.0146335	0.0144122	0.150315	0.148302	0.0123548	0.0120512	0.0176334	0.0132637	13.236	14.591	6.65589	6.74648	0.00206651	0.00208661	0.0381881	0.0365407
1005	LEU	0.0145626	0.0122057	0.14084	0.136271	0.010129	0.00959203	0.010545	0.00858022	13.734	14.567	7.11605	7.35305	0.00178013	0.0017216	0.0335947	0.0326855
1040	ALA	0.0144986	0.00906978	0.124972	0.1238	0.0109696	0.0133169	0.00879551	0.0104044	16.717	18.117	8.0098	8.08357	0.00221261	0.00252102	0.0327389	0.0379905
1003	GLN	0.0143825	0.00638662	0.0917771	0.0798689	0.0126129	0.00890702	0.000112766	3.24243e-05	19.757	22.109	11.044	12.5522	0.00265368	0.00201955	0.0331338	0.0274742
1258	TRP	0.0142872	0.0187138	0.151122	0.150679	0.0146812	0.0144972	0.0399193	0.0426429	13.144	13.477	6.6197	6.63839	0.00225482	0.00224826	0.0505541	0.0499639
1188	PHE	0.0142067	0.022851	0.162434	0.161021	0.0127571	0.0119734	0.0488445	0.0334354	13.45	14.3	6.15791	6.21243	0.00194003	0.00189184	0.0489586	0.04498
1140	GLY	0.0139207	0.014692	0.146555	0.14526	0.0134744	0.0134934	0.0281593	0.0296557	13.319	13.734	6.82562	6.88613	0.002169	0.00216738	0.046359	0.0469079
1291	MET	0.0137724	0.0119111	0.149421	0.146176	0.0135085	0.0123093	0.0254112	0.0158573	13.968	15.501	6.69602	6.84379	0.00226678	0.00216523	0.0410864	0.0367804
1072	GLY	0.013745	0.0139351	0.126895	0.122561	0.0106546	0.0110987	0.00451276	0.00413969	16.147	17.727	7.88725	8.17416	0.00210213	0.00206908	0.0349133	0.0375239
1284	SER	0.0137447	0.0165296	0.148243	0.148163	0.0163321	0.0167249	0.0611025	0.0732803	13.456	13.683	6.74837	6.75086	0.00241437	0.00245978	0.0581444	0.061003
1104	THR	0.013675	0.0104354	0.130602	0.124692	0.012649	0.0104763	0.0118211	0.00810497	15.709	16.531	7.66065	8.02375	0.00209869	0.00190653	0.0403833	0.0338295
1302	GLN	0.0136634	0.0153205	0.136833	0.134836	0.0107059	0.012167	0.0112022	0.0129835	15.235	16.362	7.31732	7.41979	0.00177892	0.00190693	0.0392243	0.0458318
1388	ASP	0.0136193	0.0139369	0.140253	0.138202	0.017888	0.017852	0.0886002	0.0976863	14.132	14.562	7.13449	7.23883	0.00252684	0.0025332	0.0700351	0.0706514
955	PRO	0.0134476	0.0152979	0.145083	0.140087	0.0146148	0.0146528	0.0549123	0.053705	14.959	15.736	6.89742	7.14123	0.00211199	0.00217881	0.0573783	0.0554434
901	ARG	0.0134333	0.0133568	0.140294	0.136274	0.0137135	0.0138235	0.019984	0.0192782	14.062	14.682	7.13333	7.34366	0.00222242	0.00225223	0.0439849	0.0444533
1272	HIS	0.0134101	0.0356114	0.159396	0.160031	0.013649	0.0142808	0.0802129	0.0797033	14.503	15.941	6.27545	6.25112	0.00199986	0.00203458	0.0572196	0.0603724
1062	ASP	0.0133278	0.0120749	0.139046	0.137105	0.0149089	0.0146888	0.015072	0.0139706	13.512	13.746	7.19405	7.29548	0.00244313	0.0024176	0.0484213	0.048272
1382	ASP	0.0133054	0.0101231	0.124227	0.124467	0.0116869	0.0117476	0.0033487	0.00462638	17.172	18.452	8.05873	8.0407	0.00209205	0.00205153	0.0363924	0.0377451
974	ALA	0.0132934	0.0149147	0.147992	0.141512	0.0131632	0.0130968	0.0248734	0.0195673	13.587	14.433	6.76346	7.08279	0.00204034	0.00209076	0.0476312	0.0459936
1369	LEU	0.0132099	0.0132694	0.161926	0.159242	0.0150114	0.0147287	0.0627026	0.0454561	13.311	14.768	6.17761	6.28294	0.00225053	0.00229194	0.0549659	0.0507235
1190	MET	0.0131696	0.0218372	0.14885	0.150689	0.0120854	0.0126433	0.0270157	0.0305424	12.898	13.857	6.72143	6.6394	0.00190878	0.00199038	0.0455392	0.0477301
989	LEU	0.0131467	0.0126701	0.129061	0.128459	0.0104573	0.0103966	0.0151112	0.0181372	17.263	18.709	7.75034	7.78667	0.00164809	0.00162882	0.0424504	0.0437318
1083	LYS	0.0130668	0.0148777	0.143656	0.141991	0.00983871	0.00982732	0.0124208	0.0113945	13.453	14.631	6.96462	7.04641	0.00170738	0.00173332	0.0334983	0.0333322
1113	VAL	0.0130521	0.0210911	0.146172	0.14616	0.0105009	0.0101935	0.0102299	0.00676788	12.855	13.245	6.8509	6.84577	0.00173513	0.00175139	0.0379535	0.035876
944	TYR	0.0130137	0.0115704	0.112498	0.106829	0.00830361	0.0117343	0.00606073	0.00797915	18.549	20.465	8.98582	9.38085	0.00181672	0.00221072	0.0291002	0.0384647
929	PRO	0.0129552	0.016316	0.139396	0.13522	0.0133605	0.0135958	0.0438206	0.0467845	15.271	15.98	7.18067	7.39859	0.00200886	0.00208294	0.0497847	0.0502379
957	HIS	0.012906	0.0160987	0.14573	0.144741	0.0151784	0.0149184	0.0159132	0.0114106	13.065	13.037	6.86676	6.91335	0.00239081	0.00242086	0.0514058	0.0491285
1398	SER	0.0128402	0.0146908	0.147375	0.145124	0.0144934	0.0143738	0.0161156	0.0134002	12.733	13.594	6.78926	6.89313	0.00234183	0.00236228	0.0478577	0.0471613
1262	GLN	0.012838	0.00517052	0.0954422	0.0935776	0.00941556	0.00899051	0.000492213	0.000584255	19.252	19.931	10.5143	10.6911	0.00203618	0.00185302	0.0277698	0.0280468
1116	GLY	0.0125244	0.0125433	0.156105	0.155719	0.0121575	0.0125731	0.0599377	0.063915	14.097	15.351	6.4092	6.42401	0.00185398	0.00189583	0.0489906	0.0520245
1156	ASN	0.0124793	0.016685	0.129989	0.126699	0.0131063	0.0122467	0.00793026	0.00706775	15.678	16.203	7.69587	7.90135	0.00219961	0.0021844	0.0407297	0.0369758
1322	ARG	0.0123774	0.0133654	0.143887	0.141263	0.0172903	0.0166926	0.108924	0.114868	14.471	14.933	6.9528	7.08124	0.00237852	0.00231448	0.071294	0.0704787
1298	ARG	0.0122917	0.0105071	0.15635	0.155611	0.013186	0.0121025	0.0589544	0.0575448	14.312	15.776	6.39783	6.42799	0.00208487	0.00183876	0.0492395	0.0493947
1066	THR	0.0122777	0.0138848	0.13649	0.134112	0.013389	0.0141556	0.027305	0.0273244	15.817	17.294	7.33312	7.46247	0.00219019	0.00233033	0.0450987	0.0473807
939	PRO	0.0122302	0.0152486	0.132233	0.131339	0.00768121	0.00920114	0.0079426	0.0086964	17.057	18.318	7.56482	7.6184	0.00134986	0.00156032	0.0310784	0.0354392
1374	VAL	0.012206	0.00936963	0.151968	0.148689	0.0115351	0.0109962	0.0597006	0.0641233	13.314	13.816	6.58923	6.73164	0.00170688	0.001643	0.0498677	0.0493572
1238	ALA	0.0121891	0.0113148	0.135838	0.132581	0.00968121	0.0101803	0.00534215	0.00501036	13.631	14.254	7.36515	7.54774	0.001827	0.00190855	0.0301375	0.0313306
909	SER	0.0120919	0.0194951	0.158223	0.156973	0.0133871	0.0140474	0.0507879	0.047236	13.96	15.077	6.32269	6.37307	0.00210675	0.00213681	0.0478781	0.0506334
1361	CYS	0.012087	0.0139641	0.134106	0.134367	0.0143586	0.0147495	0.0362915	0.0424414	14.004	14.392	7.46135	7.44762	0.00228472	0.00233564	0.0490391	0.0508846
1287	LYS	0.0120827	0.0168644	0.131388	0.129797	0.0158425	0.0160797	0.0186511	0.0186253	14.93	15.419	7.61653	7.7209	0.00246929	0.00249854	0.0521417	0.0538512
1292	ILE	0.0120006	0.0110506	0.154929	0.149275	0.0114459	0.010945	0.0387364	0.0340922	13.111	13.809	6.4569	6.70469	0.00173107	0.00169621	0.0455757	0.0436673
1303	CYS	0.0119522	0.0083462	0.12004	0.114397	0.015019	0.015241	0.00611903	0.00495717	16.957	18.52	8.33571	8.75137	0.00255299	0.00258562	0.0472199	0.0474591
932	PRO	0.0118786	0.0100989	0.13559	0.134144	0.013666	0.0139677	0.00897519	0.00886454	14.315	14.332	7.37783	7.45671	0.00229302	0.00233615	0.0422224	0.0436451
1017	THR	0.0118151	0.0122258	0.12305	0.12269	0.0155294	0.0148349	0.0109412	0.0105662	17.151	18.147	8.13187	8.15463	0.00234753	0.00223832	0.0570256	0.0563748
1055	SER	0.0117842	0.0051342	0.0940155	0.0769438	0.0143207	0.0119317	0.00019932	1.14075e-05	19.383	22.521	10.8301	13.0308	0.00290466	0.00255934	0.0363073	0.0323056
1350	SER	0.0117375	0.0219575	0.163053	0.162265	0.0157571	0.0158216	0.0992459	0.0885988	14.255	15.491	6.13446	6.16531	0.00224903	0.00224137	0.0654374	0.0647847
1167	PHE	0.0117286	0.00981393	0.144622	0.139542	0.011926	0.0125958	0.0364488	0.047132	14.657	15.314	6.92009	7.1711	0.00186939	0.00195784	0.0437421	0.0471947
1119	LEU	0.0117152	0.010545	0.1184	0.117946	0.0126072	0.0124269	0.00944415	0.0136745	18.262	19.604	8.44913	8.48216	0.00203028	0.00196791	0.0437406	0.0464372
1210	PHE	0.0116543	0.0229747	0.100862	0.0995328	0.00889753	0.00983681	0.00116735	0.00119655	18.52	19.219	9.95627	10.066	0.00187782	0.00193626	0.027223	0.0301011
1217	LEU	0.0115861	0.018827	0.153328	0.14982	0.0154402	0.0130569	0.0197743	0.0110084	12.795	13.087	6.52539	6.67859	0.00234598	0.00210271	0.0534107	0.045914
1112	VAL	0.0114039	0.0112185	0.152861	0.150393	0.0111822	0.0109791	0.0270321	0.0281188	13.277	13.654	6.54384	6.65145	0.00175017	0.00172876	0.0434712	0.0433365
1288	LEU	0.0111073	0.0259431	0.0942074	0.0932195	0.00848577	0.010129	0.000433375	0.00048553	19.405	20.012	10.6674	10.7366	0.00184597	0.00207895	0.0265002	0.0300408
1342	LEU	0.0110972	0.0100587	0.137132	0.133441	0.0135787	0.0131841	0.0102481	0.00965505	13.993	14.597	7.2945	7.49684	0.00233676	0.00227327	0.0393897	0.0396123
1268	VAL	0.011085	0.0105619	0.145905	0.143945	0.0153359	0.0151423	0.0231252	0.021859	12.905	13.713	6.85676	6.94902	0.00243073	0.00240935	0.0521025	0.05232
1041	SER	0.0110377	0.0121856	0.119955	0.120082	0.0170171	0.0175009	0.0195931	0.0278422	18.21	19.614	8.33806	8.32973	0.00252931	0.00256548	0.0609598	0.0660805
1161	PRO	0.0109889	0.013321	0.147225	0.147722	0.010537	0.00997343	0.0153578	0.013676	13.316	14.623	6.80099	6.78245	0.00179632	0.00173288	0.0357043	0.0345613
1080	LYS	0.010848	0.0177508	0.110961	0.110688	0.00948008	0.0109146	0.00388611	0.00492619	17.471	18.086	9.0406	9.03987	0.00179059	0.00196919	0.0301354	0.0337995
1067	SER	0.0108353	0.0126271	0.118386	0.118271	0.0133567	0.0138653	0.0129596	0.0187805	18.244	19.568	8.44849	8.45693	0.00207558	0.00212876	0.0487993	0.0525576
1000	VAL	0.0108339	0.0127416	0.140691	0.136558	0.0156414	0.0159677	0.0280146	0.0242534	14.551	15.313	7.11131	7.33283	0.00239694	0.00247049	0.0537118	0.0545458
1206	PRO	0.0108124	0.0121454	0.156029	0.155151	0.0132448	0.0130304	0.0420477	0.0438138	12.561	13.512	6.4112	6.44783	0.00199421	0.00197927	0.0514422	0.0511997
987	LYS	0.0108089	0.0112611	0.148713	0.147834	0.0103852	0.011074	0.0177078	0.019233	13.681	14.815	6.73696	6.76834	0.00181786	0.00183476	0.0339853	0.0376954
900	CYS	0.0106912	0.0173742	0.121885	0.117842	0.0128539	0.00991271	0.00685453	0.00508773	16.595	17.159	8.20645	8.49582	0.00222504	0.00192554	0.038404	0.0314414
925	SER	0.0105957	0.0018814	0.0886647	0.077099	0.0102011	0.00663947	5.23743e-05	1.99879e-05	20.2	22.555	11.3263	13.0159	0.00220116	0.00160806	0.0294647	0.0236508
971	ARG	0.0105454	0.00894742	0.126006	0.125535	0.0138501	0.0136338	0.00536602	0.00495254	14.466	14.536	7.94779	7.97694	0.0026476	0.00259447	0.0375535	0.0375881
1324	LYS	0.0103746	0.0119978	0.164474	0.161468	0.0147381	0.0148748	0.0959716	0.0902065	13.635	15.192	6.08144	6.1946	0.00211916	0.00211108	0.0626584	0.0633727
1376	GLU	0.0103006	0.00843005	0.149872	0.149611	0.0127761	0.0125142	0.0421417	0.0425551	14.879	16.232	6.67478	6.68569	0.0021462	0.00199109	0.043374	0.0453439
1310	LEU	0.0102481	0.00921803	0.14425	0.142149	0.0141765	0.0141214	0.0587619	0.0686829	13.693	14.045	6.94025	7.04218	0.00210111	0.00209595	0.0549134	0.0560179
1019	LYS	0.0101588	0.0123054	0.123958	0.125698	0.0136205	0.0149317	0.0152028	0.0221091	17.853	19.054	8.07236	7.96808	0.00216415	0.00228535	0.0465366	0.0533985
1180	PHE	0.0100781	0.0106675	0.150073	0.147869	0.0119734	0.0110038	0.026293	0.0236613	12.94	14.123	6.66752	6.76735	0.00199076	0.00187329	0.0409821	0.0384829
1371	ASN	0.00998296	0.00927772	0.153657	0.150208	0.0116793	0.0118748	0.073665	0.077827	13.544	14.044	6.51115	6.66063	0.0016968	0.00173509	0.0521979	0.0528257
972	GLY	0.00992761	0.0110608	0.143313	0.142662	0.0120968	0.0117154	0.0130807	0.0114341	13.659	15.067	6.98144	7.01136	0.0020932	0.00204076	0.0369132	0.0364549
1079	PHE	0.00979961	0.00784926	0.138568	0.137158	0.00996395	0.00794497	0.0131238	0.00610937	14.637	14.636	7.22074	7.29511	0.00163345	0.00141222	0.0387228	0.0327103
965	ASN	0.00979869	0.0110401	0.12358	0.123873	0.010814	0.0113188	0.00590865	0.00701515	17.546	18.605	8.09427	8.07539	0.0017896	0.00183899	0.0397782	0.0421281
1130	ASN	0.00979324	0.0162805	0.128469	0.125359	0.0114953	0.0116641	0.0148627	0.0148584	16.197	16.82	7.78826	7.97995	0.00191718	0.00205328	0.0388701	0.0377762
1048	ARG	0.00969726	0.0134429	0.121194	0.117467	0.00524668	0.00642694	0.00385701	0.00193084	16.968	18.352	8.35058	8.55923	0.00144203	0.00174119	0.0213156	0.0226384
1074	ARG	0.00955292	0.0112058	0.128002	0.119703	0.006	0.00393359	0.0111133	0.000778977	16.19	17.523	7.92741	8.36261	0.00149331	0.00117473	0.0240581	0.0189441
935	LYS	0.00952266	0.015857	0.145739	0.149065	0.00795636	0.00995825	0.0218753	0.0290737	14.91	15.936	6.86876	6.71368	0.0014111	0.0016048	0.0322856	0.0400315
1373	VAL	0.00941737	0.00944115	0.129197	0.130107	0.00998292	0.0103454	0.00398606	0.00462392	15.01	14.954	7.74791	7.69271	0.00181135	0.00186216	0.0320906	0.0338147
978	LYS	0.00935933	0.0153196	0.134221	0.130767	0.0142638	0.0144497	0.0313444	0.0295837	15.727	16.453	7.4545	7.65055	0.002225	0.00233976	0.0479582	0.0468877
1243	PRO	0.00924287	0.0125589	0.149979	0.150281	0.0145427	0.0147476	0.02309	0.0149153	13.596	13.362	6.6698	6.65794	0.00217487	0.00228018	0.0554641	0.0531676
1098	LEU	0.00922694	0.00855114	0.12347	0.123526	0.00766793	0.00796015	0.00236257	0.00281052	16.213	17.373	8.10123	8.11336	0.00155295	0.00153118	0.0286126	0.0310275
979	LEU	0.00917096	0.00830199	0.133243	0.129269	0.0140342	0.0139734	0.0172522	0.0175627	14.331	15.027	7.50966	7.74045	0.00231355	0.00231739	0.0417198	0.0420508
1170	PRO	0.00907915	0.0104125	0.137036	0.136385	0.0150892	0.0151309	0.0303129	0.0333788	16.172	17.494	7.30011	7.33477	0.00239385	0.00238436	0.0498961	0.0515761
931	LEU	0.00900966	0.00766253	0.140093	0.13707	0.0131139	0.0125958	0.0113687	0.00876031	13.343	13.64	7.14071	7.29835	0.00214298	0.00211029	0.0441573	0.0426136
1174	TRP	0.00897268	0.00906036	0.108179	0.1082	0.014112	0.0144061	0.00399437	0.00473599	18.266	19.322	9.25231	9.24762	0.0024225	0.00241771	0.0423613	0.0444415
1051	ASN	0.00895587	0.0090501	0.135969	0.132975	0.0138159	0.0140626	0.0672547	0.0702918	15.154	15.742	7.35685	7.52219	0.002029	0.00207835	0.0543137	0.0546778
1126	ILE	0.00890974	0.0110673	0.135992	0.140547	0.00833586	0.0106053	0.0130189	0.0194367	15.016	16.28	7.39632	7.11769	0.00178461	0.00201099	0.028271	0.0343076
947	ASN	0.00866009	0.00939576	0.131324	0.131195	0.0162998	0.0168387	0.0466893	0.0552107	14.558	14.822	7.62	7.6271	0.002525	0.00259238	0.0539475	0.056606
1341	LEU	0.00856571	0.0181553	0.102227	0.0964816	0.00786148	0.00473624	0.00044606	0.000139937	18.056	19.028	9.80844	10.4076	0.00169076	0.00133873	0.0267917	0.0204239
1237	ILE	0.00842551	0.004636	0.0974687	0.0796195	0.00718786	0.0114156	0.000162625	1.09617e-05	18.983	21.888	10.4091	12.6017	0.00160843	0.00242205	0.0254249	0.0326208
1068	SER	0.00835907	0.00676975	0.140991	0.138912	0.00727704	0.00773814	0.00713678	0.00602957	14.92	16.078	7.1049	7.2066	0.0015444	0.00157038	0.0261784	0.0274619
1347	GLU	0.00834266	0.00825343	0.133505	0.132331	0.0114175	0.0111632	0.00632046	0.00524126	14.403	14.432	7.49502	7.56043	0.00195557	0.00193168	0.0371272	0.0369759
1152	PHE	0.00834182	0.0135622	0.133615	0.135093	0.00534535	0.0056186	0.00452784	0.00426482	14.472	15.493	7.50965	7.40532	0.00129876	0.00128617	0.022023	0.0231441
1338	VAL	0.00834077	0.0148155	0.119099	0.118754	0.0132789	0.0131898	0.00324316	0.00170559	16.048	15.776	8.40006	8.42559	0.00233476	0.00253222	0.0382124	0.0355193
1178	ASN	0.0083092	0.0143062	0.134202	0.137346	0.00649715	0.00833586	0.00447822	0.00694232	13.655	14.493	7.46707	7.28657	0.00141506	0.00161357	0.0255969	0.0313289
1381	GLU	0.00830883	0.00875528	0.126308	0.12568	0.0135161	0.0141404	0.0129545	0.0134175	16.454	17.492	7.92488	7.96016	0.00206488	0.00211935	0.0525401	0.0562255
1027	ARG	0.00830155	0.0114602	0.138984	0.13854	0.0106129	0.0100569	0.0134525	0.00829461	14.274	13.924	7.20029	7.22274	0.00169237	0.00166897	0.0434966	0.0407155
1367	GLY	0.00826464	0.030611	0.105192	0.103438	0.00700949	0.00640038	0.000768915	0.000444147	17.737	18.284	9.51211	9.68914	0.00149521	0.00163473	0.0254716	0.0229598
1234	CYS	0.0081191	0.00714428	0.125865	0.125302	0.00748387	0.00732258	0.00307587	0.00336644	15.925	16.014	7.94894	7.9857	0.00145507	0.0014541	0.0263353	0.0261157
1304	GLN	0.00802059	0.0107922	0.1145	0.115015	0.0146129	0.0148406	0.00573723	0.00640686	18.094	19.081	8.7377	8.69866	0.0023536	0.00237629	0.048181	0.0492654
962	ASN	0.00801086	0.00573167	0.136739	0.133372	0.00804744	0.00745351	0.0164253	0.0123426	15.954	17.524	7.32485	7.5082	0.00146718	0.00139054	0.0311425	0.0296249
1330	TYR	0.00800194	0.00693745	0.119677	0.118784	0.0136319	0.0125085	0.00567232	0.00520958	17.537	18.635	8.35939	8.4221	0.00222003	0.00207146	0.0462835	0.0440272
1391	THR	0.00798216	0.00975419	0.125883	0.125652	0.0155104	0.0147704	0.0192685	0.0195789	15.832	16.313	7.94768	7.96824	0.00241185	0.00229738	0.0506318	0.0501927
1242	GLY	0.00795759	0.0116229	0.143601	0.143843	0.0104877	0.0111157	0.0177439	0.0190153	13.198	14.401	6.96706	6.95546	0.00180795	0.00193433	0.0386427	0.0400437
1325	GLU	0.00789793	0.011859	0.143951	0.141376	0.0110949	0.0118046	0.0411162	0.0347817	15.988	17.522	6.94909	7.0765	0.00167741	0.00179303	0.0474025	0.0482
1357	HIS	0.00789126	0.00234754	0.112855	0.113813	0.00678748	0.00773435	0.00167084	0.00280594	17.455	18.643	8.90422	8.79703	0.00171168	0.00172717	0.0230528	0.0262947
1075	ARG	0.00786199	0.00821481	0.143618	0.143006	0.0128482	0.0130455	0.0282855	0.0318764	13.569	13.954	6.96742	6.99493	0.00214842	0.00217457	0.0423944	0.0433933
1038	TYR	0.00785395	0.00872729	0.151502	0.15088	0.0089241	0.00857306	0.029817	0.027501	14.182	15.542	6.60579	6.63247	0.00148828	0.00143692	0.036312	0.0362446
996	HIS	0.00783965	0.0073774	0.11399	0.110519	0.00656357	0.00607021	0.00309059	0.00162315	18.026	19.313	8.85918	9.10953	0.00162758	0.00160189	0.0242759	0.0224557
1150	ASN	0.00779385	0.00466375	0.137972	0.132241	0.0049981	0.00524478	0.00328455	0.00290716	14.562	16.204	7.25533	7.574	0.00111214	0.00116381	0.0224385	0.0230053
1366	SER	0.00763762	0.0060176	0.08737	0.0846566	0.00874194	0.00706831	8.59705e-05	9.18265e-05	20.539	21.222	11.4744	11.8315	0.00192202	0.00159384	0.0269384	0.025342
1260	LYS	0.00753714	0.00536736	0.127118	0.125555	0.0106888	0.0105825	0.00431764	0.00331614	15.636	15.954	7.8692	7.96759	0.00189389	0.00195491	0.0344838	0.0328121
1346	ASN	0.00752134	0.00910909	0.136539	0.135004	0.0138273	0.0141271	0.0141865	0.0126086	13.381	13.865	7.32572	7.40929	0.00228475	0.00236796	0.0465409	0.0471317
898	LYS	0.0074761	0.0126232	0.123478	0.124115	0.0101214	0.0107951	0.0110352	0.0133847	15.985	16.589	8.10385	8.06283	0.00170774	0.00177439	0.0363882	0.0393192
1197	LEU	0.00732772	0.00939144	0.109897	0.110533	0.0123283	0.0135161	0.00432296	0.0070664	18.93	20.061	9.1028	9.05057	0.00212231	0.0022561	0.03799	0.0426564
1316	GLU	0.00730438	0.00735438	0.12822	0.125123	0.00958444	0.00947059	0.00386418	0.00376577	14.242	14.953	7.80169	7.99649	0.00180817	0.00178939	0.0300148	0.030412
943	ILE	0.00723044	0.00837902	0.115961	0.117202	0.0133074	0.0142865	0.0118635	0.0188545	18.379	19.665	8.62942	8.53477	0.00213978	0.00223515	0.0448475	0.0507259
1100	LEU	0.00710505	0.0123684	0.128832	0.12932	0.00517647	0.00551233	0.00478486	0.00346911	15.536	16.6	7.80327	7.73633	0.00135604	0.00140118	0.0213332	0.0219024
1320	HIS	0.00698015	0.00762084	0.143448	0.141013	0.0141366	0.0143283	0.0171133	0.0149882	12.917	13.945	6.97415	7.09392	0.00232219	0.00237768	0.047661	0.0478691
1385	GLN	0.00692902	0.00482732	0.0992063	0.0974142	0.0124782	0.00880076	0.00327818	0.00371485	20.061	21.398	10.0962	10.2855	0.00233009	0.00181376	0.0369583	0.0304127
1132	VAL	0.00690152	0.0106671	0.105999	0.104474	0.00881025	0.00914421	0.00237343	0.00240239	17.923	18.62	9.46971	9.58648	0.00177086	0.00175472	0.0278768	0.0294588
1205	VAL	0.00685603	0.00670371	0.131062	0.129343	0.0163814	0.015852	0.0560195	0.0582397	14.514	14.836	7.63413	7.73643	0.0024919	0.00244757	0.0570997	0.0553781
1358	CYS	0.00683792	0.00221526	0.145807	0.136503	0.0102049	0.0056148	0.0120452	0.00334326	13.35	14.004	6.86607	7.341	0.00168565	0.00112022	0.0385994	0.025942
910	ASN	0.00667795	0.00389233	0.136711	0.134013	0.00840038	0.00826376	0.0214024	0.0185836	16.316	17.764	7.31743	7.46573	0.00140566	0.00138919	0.0355133	0.0355031
1013	ASP	0.00664121	0.0145359	0.140028	0.140449	0.0067685	0.00859393	0.0078895	0.0107619	14.282	15.415	7.15425	7.12392	0.0012557	0.00144542	0.0274433	0.0342203
1192	SER	0.00661201	0.00627262	0.141935	0.140848	0.0106452	0.0107552	0.0298217	0.0335963	14.144	14.473	7.04732	7.10135	0.00172199	0.00173134	0.039795	0.0409748
946	GLU	0.00647817	0.00555983	0.136748	0.134558	0.0112827	0.0104858	0.0135176	0.0109749	13.87	14.968	7.31949	7.43547	0.00194629	0.00184335	0.0362728	0.0345276
1201	TYR	0.0064144	0.00551803	0.129684	0.127774	0.0127742	0.0122846	0.0232846	0.0232362	17.118	18.618	7.7133	7.82875	0.0020736	0.00200513	0.045543	0.0449707
1362	ALA	0.00630852	0.00613258	0.133378	0.131943	0.0160892	0.0156983	0.0796674	0.0871076	14.893	15.288	7.50017	7.58207	0.00231605	0.00227141	0.0638956	0.0635195
998	VAL	0.0062767	0.0133026	0.136516	0.136345	0.0104592	0.0121271	0.00939562	0.00878406	14.147	15.684	7.33247	7.3389	0.00189892	0.00218329	0.0330862	0.035762
1265	LYS	0.00625603	0.00600674	0.150296	0.146617	0.00851423	0.0073852	0.0203989	0.0104509	13.553	14.654	6.66236	6.83175	0.00145016	0.00134191	0.033746	0.0298432
918	CYS	0.00619026	0.00552537	0.102811	0.104852	0.00731309	0.00991461	0.00405264	0.00562423	19.493	20.776	9.81014	9.57022	0.00155426	0.00188023	0.027751	0.0344788
1155	VAL	0.00613545	0.00716831	0.132054	0.129465	0.0111898	0.0120361	0.0325854	0.0378457	15.298	15.923	7.58087	7.73306	0.00177246	0.0019014	0.0418016	0.044093
1024	GLU	0.00612343	0.00765981	0.139618	0.138043	0.0117135	0.0111082	0.0152665	0.0124803	13.646	14.734	7.169	7.24788	0.00200371	0.0019391	0.0375482	0.0359717
1125	THR	0.00606568	0.009559	0.111852	0.113335	0.0148558	0.0158311	0.0138654	0.0207629	18.966	20.081	8.94353	8.82735	0.00229689	0.0024345	0.0531735	0.0582329
1252	ALA	0.00604726	0.00675473	0.112178	0.112028	0.015723	0.016038	0.00723896	0.00727222	17.976	19.031	8.91935	8.92938	0.00246489	0.00249372	0.0532392	0.0545279
1364	LYS	0.00600027	0.00325141	0.119651	0.112064	0.00888046	0.00532448	0.00363336	0.000942986	16.236	16.557	8.37661	8.96557	0.00162389	0.00117716	0.0310743	0.0233417
1329	HIS	0.00595138	0.00850858	0.119687	0.118339	0.0114478	0.0121101	0.00642362	0.00597633	17.115	18.138	8.36047	8.45331	0.00191106	0.00198468	0.042316	0.0446004
1282	LYS	0.00594216	0.00597431	0.125144	0.124882	0.00647628	0.00633966	0.00397798	0.00353295	14.144	15.233	8.016	8.03503	0.00148978	0.00148308	0.0248406	0.0245411
1384	MET	0.00592885	0.00987749	0.140846	0.141573	0.0105769	0.011575	0.0121333	0.00823154	13.981	14.03	7.10861	7.07723	0.00181355	0.00198583	0.0380578	0.0395087
1274	SER	0.00583865	0.00686044	0.13267	0.132667	0.0128691	0.0127287	0.0308921	0.0332983	16.893	18.191	7.5403	7.54102	0.00196739	0.00193609	0.0495416	0.049883
1057	HIS	0.0057691	0.00635476	0.133028	0.131401	0.00947059	0.00950854	0.0146458	0.0163168	14.04	14.807	7.51982	7.61324	0.00166321	0.00167645	0.0336256	0.0343292
903	LEU	0.0057393	0.00422334	0.132517	0.129069	0.0103036	0.01037	0.0469861	0.0506995	15.903	16.547	7.55001	7.74983	0.00156379	0.00158077	0.0442886	0.0454953
1145	GLY	0.00572635	0.00724513	0.109124	0.109585	0.0146964	0.0150588	0.00938968	0.0150466	19.196	20.495	9.16544	9.12736	0.00236778	0.0023925	0.0469231	0.0508557
1327	PRO	0.00564741	0.00458633	0.105704	0.105801	0.0117154	0.011482	0.00246142	0.00336558	19.065	20.123	9.46563	9.45735	0.00214578	0.00207484	0.0352119	0.0363355
1393	ALA	0.00561555	0.0208336	0.111123	0.109784	0.00757685	0.00671347	0.00178827	0.00145767	17.333	17.809	9.00293	9.11659	0.0015067	0.0015258	0.0272981	0.0247462
1135	TYR	0.00558022	0.00444481	0.140871	0.139298	0.00874004	0.0079222	0.011287	0.00794193	14.08	15.519	7.10153	7.1828	0.00155329	0.0014622	0.0315188	0.0293535
1356	VAL	0.00557025	0.00688694	0.115451	0.116504	0.013334	0.0141708	0.00325763	0.00484345	18.034	19.252	8.66524	8.59186	0.00229731	0.00238837	0.0400016	0.0429852
1103	LEU	0.00549927	0.00513721	0.132475	0.128366	0.0132106	0.0130209	0.0234123	0.0230339	14.878	15.527	7.55133	7.79341	0.00211562	0.0021016	0.0429388	0.0427402
921	PRO	0.00547136	0.00523111	0.128166	0.127362	0.017112	0.0168027	0.0557252	0.0621038	14.727	14.995	7.80572	7.85528	0.002602	0.00255716	0.0586035	0.058912
970	ILE	0.00542137	0.00724711	0.109992	0.10489	0.00583491	0.00747059	0.00152596	0.0017889	18.471	20.152	9.13805	9.55011	0.00153938	0.00175493	0.0219142	0.0253406
1340	ASP	0.00541108	0.00227785	0.0886331	0.0859063	0.0101044	0.00651613	0.000140323	0.000144672	20.279	20.967	11.3077	11.653	0.00223447	0.00148912	0.0279714	0.023742
1386	VAL	0.00540706	0.00544356	0.1201	0.121007	0.0113662	0.0113302	0.00323723	0.0032684	14.697	14.875	8.3365	8.27427	0.00230338	0.00227423	0.0325732	0.0332366
999	GLU	0.00539657	0.00491806	0.130043	0.127552	0.012926	0.0129336	0.0313249	0.0343928	14.817	15.361	7.69251	7.84248	0.00207698	0.00208239	0.0434004	0.0442179
942	SER	0.00526697	0.00997071	0.11431	0.123191	0.00824668	0.0112315	0.00622789	0.00615556	16.755	17.778	9.13824	8.14455	0.00197014	0.00227539	0.0271192	0.032803
1022	HIS	0.0052281	0.00273774	0.114125	0.108257	0.00565275	0.00503605	0.00177769	0.000790731	17.851	19.294	8.8332	9.26746	0.00156637	0.00141376	0.0212249	0.020594
1343	PHE	0.00511149	0.0045329	0.145855	0.144432	0.00975712	0.0089222	0.0218546	0.0156172	14.298	15.708	6.86018	6.92862	0.00170745	0.00161165	0.034668	0.0321049
1133	GLN	0.00504553	0.00451215	0.0910056	0.0779536	0.00979507	0.0120892	0.000126093	8.60772e-06	19.774	22.186	11.2251	12.8863	0.00213108	0.00259808	0.0286952	0.0328353
1204	ASN	0.00502126	0.00417417	0.134468	0.133683	0.00822201	0.00824858	0.00773328	0.0071785	13.495	14.77	7.45101	7.48659	0.00164623	0.0016445	0.0303773	0.0302649
1259	ASN	0.00499133	0.00474819	0.126672	0.124028	0.0100968	0.0101803	0.0133294	0.0130087	15.679	16.203	7.90133	8.0703	0.00169106	0.00171889	0.0370266	0.0372991
1171	GLU	0.00496558	0.00558458	0.110001	0.110191	0.0107021	0.0109734	0.00514095	0.00858292	18.877	20.058	9.09313	9.07802	0.0018355	0.00183992	0.0364445	0.0394949
927	PRO	0.00494023	0.00544271	0.132601	0.129795	0.0114573	0.0118027	0.00777637	0.00789176	14.303	14.908	7.54907	7.71574	0.00202512	0.00207784	0.0349343	0.0362677
1147	GLN	0.00491433	0.00514823	0.111629	0.109013	0.0151423	0.0151499	0.00524354	0.00462232	17.773	19.06	8.96141	9.17621	0.00249371	0.0024884	0.0474824	0.0478323
1177	LEU	0.00487407	0.00971111	0.0987871	0.0994053	0.0122125	0.0122106	0.00354673	0.00565901	20.169	21.451	10.1307	10.0665	0.00222064	0.00231682	0.0365224	0.0374234
1337	GLU	0.00485981	0.00359426	0.124213	0.119217	0.00957116	0.00896774	0.00613969	0.00596606	15.236	16.176	8.06583	8.40586	0.00172864	0.00163981	0.0313295	0.030653
1102	GLU	0.00470196	0.00510575	0.143071	0.142266	0.0105863	0.0106641	0.0125847	0.0117744	13.571	15.087	6.9932	7.03094	0.00193203	0.00194541	0.0330029	0.0333731
1261	LEU	0.00469536	0.00365073	0.125995	0.121852	0.0142372	0.014186	0.0132341	0.0117727	15.235	16.032	7.94609	8.22444	0.00231942	0.00232255	0.0446782	0.0449559
1016	GLY	0.00469316	0.0018755	0.127542	0.125481	0.00602846	0.00614231	0.00131671	0.00158407	16.106	17.533	7.84625	7.97426	0.00142346	0.00136842	0.0222387	0.0232882
950	ASP	0.00464362	0.00466971	0.11724	0.117724	0.0107268	0.00966034	0.00949583	0.0104153	16.657	17.079	8.5414	8.50093	0.00183377	0.00164922	0.0361317	0.0349002
1392	LEU	0.0046273	0.0178484	0.0864624	0.084677	0.00831499	0.0124383	6.10026e-05	0.000110653	20.621	21.251	11.5884	11.8283	0.00184915	0.00269372	0.0262332	0.0319851
1036	ALA	0.00456227	0.00384155	0.123245	0.121673	0.0094611	0.0092315	0.00421152	0.00391514	14.468	14.711	8.11578	8.22045	0.00185763	0.00181047	0.0319392	0.032007
1173	TYR	0.00454909	0.00430103	0.110426	0.108361	0.011277	0.011167	0.00424478	0.00367072	17.998	19.196	9.06049	9.2335	0.00189264	0.00187778	0.0405991	0.0403333
1383	LEU	0.00450066	0.00054318	0.109439	0.110194	0.00495636	0.00395636	0.000823559	0.000602009	17.313	18.42	9.23766	9.10914	0.00139566	0.0010576	0.0202638	0.019607
899	ALA	0.00449283	0.00166949	0.087033	0.0753322	0.00816509	0.00725617	8.19758e-05	9.29265e-06	20.6	22.876	11.5354	13.2981	0.0018234	0.00172162	0.0261381	0.0245195
1007	PRO	0.00447823	0.00936482	0.151456	0.148159	0.00782922	0.00789564	0.0170736	0.0173129	13.683	14.293	6.6052	6.75261	0.00129014	0.00131545	0.0349489	0.0347088
1010	GLU	0.00446219	0.00437325	0.12862	0.127702	0.011518	0.0115028	0.00679597	0.00626604	14.157	13.983	7.77686	7.8328	0.00202549	0.00202808	0.0374578	0.0379186
916	ASP	0.00445776	0.00120697	0.114398	0.116031	0.00706831	0.00641746	0.00479828	0.00167677	16.776	17.964	9.09978	8.65131	0.00168062	0.00147384	0.025423	0.023843
1277	MET	0.00439397	0.00308857	0.112689	0.107827	0.010518	0.0097666	0.00295977	0.00253669	17.387	19.021	8.88202	9.27767	0.00191856	0.00177654	0.0348364	0.0345037
964	ASN	0.00439089	0.00410701	0.118559	0.118736	0.00841556	0.00913093	0.00136557	0.00228875	17.267	18.605	8.4419	8.42687	0.00164378	0.0017033	0.0284244	0.0313726
1006	GLN	0.0043169	0.00429466	0.14936	0.145664	0.00786717	0.00820683	0.025668	0.0184333	14.966	16.29	6.69761	6.86939	0.00137158	0.00146152	0.0343421	0.0338832
1256	TYR	0.00431634	0.00310692	0.127277	0.123889	0.00863188	0.00765844	0.00664944	0.00391474	13.831	14.748	7.87206	8.08201	0.00177625	0.00168593	0.0303934	0.0273845
1128	GLY	0.00430279	0.00414735	0.140974	0.142867	0.00618975	0.0065408	0.013653	0.0149679	14.282	15.532	7.12734	7.02333	0.00122126	0.0012642	0.0263868	0.0277536
1185	ASN	0.00415483	0.0163509	0.0891568	0.0819909	0.0108008	0.012186	7.03673e-05	1.17053e-05	19.927	21.352	11.2984	12.2735	0.00231185	0.00265849	0.030763	0.0326546
1229	GLN	0.0041308	0.00494541	0.0971989	0.0952095	0.0100493	0.00942505	0.00248324	0.00470183	20.316	21.851	10.3338	10.5539	0.00196016	0.00196285	0.0321755	0.0315278
1336	VAL	0.0040871	0.00323768	0.136205	0.134294	0.013537	0.0126907	0.0565117	0.0595835	14.338	14.687	7.34454	7.44845	0.00204621	0.00194681	0.0520059	0.0501715
1158	ASN	0.00404336	0.0067816	0.101468	0.101577	0.00794118	0.0100323	0.00131507	0.00171481	18.44	18.982	9.89147	9.85002	0.00163978	0.00193118	0.0262695	0.0305136
906	ASN	0.00403166	0.00343385	0.129771	0.127679	0.0114004	0.0110512	0.00525104	0.00443744	14.371	14.397	7.71008	7.83664	0.0019946	0.00195456	0.0358749	0.0354963
1363	ARG	0.0040044	0.00388357	0.120606	0.118432	0.00974763	0.00974004	0.00428158	0.00412622	15.246	15.883	8.2998	8.45253	0.00180082	0.00179719	0.0305844	0.0312021
1046	SER	0.00400171	0.001486	0.117733	0.111883	0.00583871	0.00609298	0.00116233	0.00138102	16.683	18.549	8.5145	8.95593	0.00146754	0.00131181	0.0229945	0.0257525
1387	TYR	0.00400072	0.00385885	0.128294	0.128591	0.00839658	0.00851803	0.0108404	0.0123446	14.282	15.096	7.80002	7.78179	0.00152828	0.00153524	0.0304994	0.0314281
1279	ARG	0.00382428	0.00217269	0.12209	0.1212	0.00981594	0.0094592	0.00659284	0.00725331	17.041	18.419	8.19663	8.25603	0.00198353	0.00186007	0.0300097	0.0306156
1233	TRP	0.00378718	0.00398841	0.123632	0.121043	0.0122884	0.0126224	0.0167902	0.0174987	15.808	16.442	8.09267	8.26488	0.0020343	0.00210606	0.0383742	0.0391452
1052	GLU	0.00377232	0.00605582	0.13488	0.132102	0.0111651	0.0111025	0.0165423	0.0115141	15.162	15.644	7.41816	7.57494	0.00183825	0.00191405	0.0393787	0.0369052
1070	ASN	0.00375392	0.00422291	0.113476	0.113201	0.00842694	0.00877799	0.00435058	0.0045522	17.447	18.487	8.82861	8.84483	0.00148938	0.00151909	0.0333455	0.0351271
1379	LYS	0.00365251	0.00392435	0.108451	0.109383	0.00980076	0.0101006	0.00230367	0.00319146	18.687	19.809	9.2286	9.14908	0.00179209	0.00182154	0.0334637	0.0350337
1004	LEU	0.00363994	0.00769868	0.134347	0.130914	0.00932827	0.0096129	0.0215534	0.0178296	15.402	16.124	7.44891	7.64446	0.00150453	0.00158627	0.0393741	0.0387874
993	ASN	0.00363844	0.00340835	0.11945	0.118503	0.0105465	0.0106907	0.00717639	0.00933476	18.061	19.489	8.38018	8.44523	0.00182076	0.00181203	0.034686	0.0367388
1008	ALA	0.00361829	0.00521732	0.138552	0.137429	0.0124231	0.0128178	0.0649213	0.0766969	14.832	15.3	7.2223	7.28254	0.00182885	0.00186977	0.0496301	0.0529769
1235	ASN	0.00359877	0.00308811	0.131301	0.127666	0.0119677	0.0119753	0.0163566	0.014772	15.006	15.726	7.61759	7.83919	0.00192688	0.00194085	0.0434018	0.04395
1069	ASP	0.00358228	0.00319611	0.109649	0.108406	0.0127723	0.0123472	0.00494444	0.00428918	18.132	19.205	9.12471	9.22867	0.00209008	0.00202341	0.0442447	0.0436809
1296	LEU	0.00357088	0.00458074	0.138014	0.135915	0.0137989	0.0130987	0.095999	0.0962122	15.164	15.643	7.24881	7.35986	0.00194076	0.00186784	0.0601432	0.0580447
1285	ASP	0.00356639	0.00448294	0.122627	0.121829	0.0143833	0.0142941	0.0140101	0.0138986	15.861	16.356	8.1605	8.22094	0.00233778	0.00233473	0.0442718	0.0444828
1218	VAL	0.00354286	0.0033466	0.139761	0.138032	0.00850664	0.0090797	0.0350377	0.0439476	14.575	14.909	7.15774	7.24662	0.00137761	0.00144183	0.0362438	0.0392584
1245	THR	0.00354283	0.00308361	0.136883	0.134583	0.0132505	0.0132524	0.0743049	0.08046	15.384	15.911	7.30751	7.433	0.00190756	0.00191248	0.055005	0.0561941
945	LEU	0.00352142	0.00465	0.115955	0.119023	0.00870209	0.00980076	0.00206069	0.0027745	15.134	15.096	8.64124	8.4213	0.00185333	0.00201444	0.0279179	0.0303833
1023	CYS	0.00350049	0.00508218	0.129892	0.130233	0.00790702	0.0086888	0.00636353	0.00702147	14.26	14.515	7.70158	7.68143	0.00161282	0.00172739	0.0277846	0.0297031
988	THR	0.00344894	0.00249636	0.127485	0.125287	0.00723719	0.006926	0.0073	0.00701215	16.69	18.186	7.85	7.98709	0.00143577	0.0013752	0.0273566	0.0272436
1018	LYS	0.00335022	0.00360854	0.111111	0.111017	0.0101499	0.0102011	0.0039097	0.004261	18.127	19.13	9.00522	9.01293	0.00176929	0.00176266	0.0348093	0.0356019
982	GLY	0.00333042	0.00484733	0.136175	0.134339	0.014945	0.0144877	0.087406	0.0896246	15.365	15.884	7.34552	7.44596	0.00211981	0.00207625	0.0590223	0.0583313
958	GLN	0.00327719	0.00327779	0.122237	0.122484	0.00912524	0.00940417	0.00298855	0.0030898	15.192	15	8.1836	8.1672	0.00171376	0.00175604	0.0301908	0.0313542
1054	ARG	0.00324433	0.00550796	0.109116	0.109895	0.0092315	0.00935674	0.00413042	0.00446118	17.56	17.991	9.18725	9.10563	0.00173262	0.0017166	0.0298305	0.0308296
949	ARG	0.00319663	0.00340162	0.122359	0.122599	0.00881784	0.00925237	0.00341635	0.00243117	15.618	15.624	8.18283	8.16276	0.00158	0.00171679	0.0318166	0.0315832
1047	LEU	0.00316422	0.00391235	0.10879	0.109292	0.0124061	0.0124497	0.0101393	0.0152376	19.154	20.543	9.19443	9.15244	0.00199429	0.00199157	0.0446252	0.0474439
1157	ILE	0.00313071	0.00439014	0.136015	0.132705	0.0087666	0.0088463	0.0107737	0.00784725	14.688	15.25	7.36054	7.54869	0.00155139	0.0016185	0.0327911	0.0317572
1166	TRP	0.0031302	0.00399949	0.139351	0.138328	0.00847438	0.00883871	0.0155633	0.0176481	14.098	14.493	7.17841	7.23169	0.0014498	0.00149893	0.0337647	0.035132
1331	CYS	0.00310394	0.000769285	0.111435	0.113452	0.00582353	0.00831879	0.00161152	0.00308688	17.707	18.677	8.98943	8.82281	0.0014637	0.00177879	0.0219922	0.0273291
1335	GLU	0.00307798	0.00340853	0.123075	0.122951	0.0109905	0.0109696	0.0217522	0.0241476	14.763	15.065	8.12914	8.13668	0.00187786	0.00186869	0.037813	0.0383227
1219	TRP	0.00300696	0.00390545	0.136649	0.135403	0.0123017	0.0128349	0.0623138	0.072603	15.184	15.618	7.31999	7.38691	0.00180715	0.00187456	0.0501146	0.0532635
951	ALA	0.00298325	0.00507173	0.086679	0.08058	0.00749146	0.00706641	3.57446e-05	7.08541e-05	20.468	21.909	11.5973	12.4728	0.0017134	0.00167682	0.0250953	0.0244315
1020	ILE	0.00297572	0.00338658	0.110035	0.111584	0.00507211	0.00909108	0.000520664	0.00198823	17.396	18.845	9.1062	8.9788	0.00150346	0.001897	0.0206272	0.0307709
1203	ALA	0.00291659	0.00510411	0.0963708	0.0980805	0.00772865	0.00818406	0.00261635	0.00562468	20.432	21.543	10.4349	10.2561	0.00150581	0.00162696	0.0290335	0.0317626
1250	LYS	0.00289277	0.00269739	0.1244	0.123708	0.00766793	0.00877609	0.00729408	0.00764479	16.418	17.476	8.04781	8.0872	0.00134532	0.00145996	0.0338998	0.0385594
961	THR	0.00287254	0.00284495	0.141345	0.141816	0.00816888	0.00921442	0.0150729	0.0190696	14.523	15.775	7.08141	7.05362	0.00152891	0.00160679	0.0295621	0.0338382
936	LEU	0.0028105	0.00258291	0.140122	0.138261	0.00852182	0.00893548	0.0228884	0.0187146	15.815	17.185	7.14823	7.24131	0.00145865	0.00153364	0.0341741	0.0346474
1314	GLY	0.00279954	0.0126997	0.0889633	0.0884926	0.00667932	0.00903985	0.000175382	0.000236162	20.127	20.616	11.2851	11.3184	0.00152146	0.00193652	0.0238068	0.0279589
1096	TRP	0.00279594	0.00243731	0.105569	0.10522	0.011685	0.0120607	0.00314906	0.00357103	18.325	19.406	9.48299	9.51146	0.00206164	0.00208051	0.0365368	0.0383842
938	PRO	0.00272423	0.0061472	0.114191	0.116726	0.0119886	0.0140759	0.00243487	0.00400904	17.946	18.887	8.76249	8.57552	0.00217971	0.00246802	0.0363279	0.0417762
940	THR	0.00272217	0.00356105	0.120589	0.120761	0.00910816	0.00927324	0.0056389	0.00614972	17.131	18.125	8.29795	8.28653	0.00155854	0.00156363	0.0347896	0.0363165
1153	CYS	0.0026858	0.00296308	0.132896	0.131949	0.00999431	0.0101044	0.0284434	0.031492	14.258	14.504	7.53309	7.58831	0.00164102	0.00166892	0.0381406	0.0383868
1307	ARG	0.00263975	0.00208757	0.0927348	0.0876237	0.0102543	0.00703226	0.00137669	0.0017943	20.767	22.783	10.8121	11.4615	0.00208624	0.0017026	0.0304449	0.0246704
976	ALA	0.00260161	0.00600954	0.114176	0.114841	0.0104175	0.0111632	0.00628332	0.00787601	16.958	17.55	8.76981	8.71041	0.00183853	0.00192001	0.0330824	0.0355506
1278	ALA	0.00257465	0.0027558	0.110909	0.110045	0.0122315	0.0110797	0.00510243	0.00453614	18.161	19.228	9.02101	9.09078	0.00197979	0.00181634	0.0446411	0.0422234
941	PRO	0.00253714	0.00331548	0.113745	0.116532	0.0105332	0.0113416	0.00735736	0.012134	18.757	19.792	8.79774	8.59094	0.0017803	0.0018505	0.0367191	0.0413643
1077	GLY	0.00252122	0.00204803	0.129762	0.125923	0.0113852	0.0113871	0.029772	0.0304676	15.346	16.016	7.71009	7.94547	0.00180861	0.00182162	0.0410534	0.041271
1236	ASN	0.00251131	0.00560166	0.0938377	0.0942897	0.00730361	0.00879886	0.000444422	0.000658921	19.351	19.802	10.6899	10.6159	0.00160152	0.00179576	0.0247217	0.0278951
968	THR	0.00237894	0.00983761	0.109903	0.124627	0.00539469	0.0077666	0.00299024	0.00313843	17.079	17.034	9.43651	8.07132	0.00137293	0.0016701	0.0224346	0.0266888
1360	ASP	0.00237351	0.0026228	0.112436	0.112789	0.007	0.00735674	0.00130472	0.00124578	15.131	15.462	8.90058	8.87266	0.00167188	0.00173804	0.0241256	0.024909
1359	GLN	0.00236581	0.00163681	0.0942529	0.091436	0.00890512	0.00617647	0.00166837	0.00177653	20.577	22.163	10.6311	10.9636	0.00179728	0.00142133	0.0293085	0.0245211
896	VAL	0.00236058	0.00330699	0.120866	0.12012	0.00999241	0.0105351	0.00671429	0.00682894	15.536	15.926	8.28514	8.33908	0.00178656	0.00186463	0.033459	0.0352917
930	PRO	0.00235222	0.00296144	0.140211	0.138097	0.013575	0.0135427	0.0987359	0.100642	15.066	15.589	7.13486	7.24385	0.00190331	0.00192448	0.0613881	0.0604651
1035	TYR	0.00234979	0.00333861	0.133885	0.133228	0.0114307	0.0114156	0.00915409	0.00637579	13.971	13.524	7.47292	7.50846	0.00195959	0.00200452	0.0394938	0.0385942
920	PRO	0.00228478	0.00162115	0.12873	0.128392	0.0097685	0.00940607	0.00674159	0.0060933	14.402	15.669	7.77385	7.79242	0.00181743	0.00173847	0.0309094	0.0309072
1211	ILE	0.00228082	0.00181541	0.0907056	0.07814	0.00783491	0.00905503	5.9592e-05	5.65783e-06	19.77	21.971	11.1502	12.8433	0.0017794	0.00198644	0.0256226	0.0288259
1045	GLU	0.00218981	0.0022402	0.11729	0.118143	0.0126831	0.0128254	0.0108259	0.0149085	18.329	19.632	8.53005	8.46806	0.00206145	0.00204254	0.0418628	0.044793
1308	GLU	0.00217772	0.00212844	0.113006	0.112903	0.00523909	0.00568691	0.000822254	0.00080648	14.978	15.974	8.86731	8.87533	0.00142611	0.0015074	0.0204182	0.0213106
995	GLU	0.0021696	0.00139011	0.107216	0.107211	0.0120778	0.0112353	0.00633892	0.00894438	19.161	20.571	9.32949	9.3305	0.00206337	0.0019313	0.0393287	0.0386491
1270	MET	0.00214959	0.00213415	0.140602	0.138953	0.0111499	0.011222	0.074868	0.0820474	14.545	14.901	7.11444	7.19845	0.00162287	0.00163936	0.0515864	0.0524106
1223	GLY	0.00214919	0.00222261	0.105705	0.105285	0.00892979	0.00883302	0.00332518	0.00515916	19.4	20.727	9.46856	9.50576	0.00163046	0.00159728	0.0312484	0.0325261
894	ALA	0.00202712	0.00383491	0.126193	0.126669	0.00734345	0.00832827	0.00446464	0.00460416	14.666	16.065	7.9312	7.89824	0.00144219	0.00159852	0.0266494	0.0287293
905	LYS	0.00202124	0.00195553	0.133459	0.131296	0.01137	0.0111271	0.00936416	0.00771398	13.343	14.074	7.49604	7.61821	0.00193261	0.001925	0.0386691	0.0382326
1071	SER	0.00199897	0.00144539	0.119033	0.117416	0.0108805	0.0107856	0.0082095	0.0102054	17.989	19.502	8.40333	8.52031	0.00184611	0.00180731	0.0357051	0.0369861
1253	VAL	0.0019576	0.0018098	0.122282	0.121453	0.00794118	0.00775142	0.00811061	0.0088529	17.158	18.492	8.18053	8.23593	0.00154773	0.00150563	0.0287101	0.0289228
1151	ASN	0.0018888	0.0052191	0.101651	0.103004	0.00888235	0.0100228	0.00527877	0.00880925	19.964	21.08	9.84063	9.71186	0.0015454	0.00174615	0.0345515	0.0381057
1230	ALA	0.00186335	0.00041245	0.12563	0.11961	0.00625996	0.00399431	0.00653403	0.00153334	14.023	15.548	8.00533	8.36497	0.00132035	0.00100881	0.0263051	0.0203471
1196	ASN	0.00182057	0.00163418	0.134849	0.133778	0.0107761	0.0108767	0.0226103	0.0255525	16.231	17.578	7.41832	7.47684	0.00173664	0.00173744	0.0398376	0.0411053
1390	PHE	0.00180739	0.00221889	0.11168	0.109321	0.0103738	0.0088482	0.00174689	0.000771241	16.822	16.747	8.9588	9.15911	0.00194038	0.00184298	0.0316535	0.0279619
1275	TRP	0.00177575	0.00293586	0.101975	0.102659	0.00988425	0.0108083	0.00223694	0.00374804	19.616	20.635	9.81082	9.74596	0.00182662	0.00193781	0.0314648	0.0347087
1127	LEU	0.00177384	0.00178515	0.133889	0.133472	0.00996964	0.0098444	0.0274017	0.0301488	14.256	14.541	7.47205	7.49449	0.00164773	0.00163903	0.0376932	0.0377175
1149	ASN	0.00175285	0.00165672	0.115108	0.115333	0.0100892	0.0106053	0.00852797	0.011509	18.365	19.703	8.69131	8.67302	0.00170872	0.0017623	0.0356432	0.0382626
1118	LEU	0.00171261	0.0022487	0.135437	0.13545	0.00997533	0.0102011	0.02398	0.0276654	15.946	17.192	7.38554	7.385	0.00163386	0.00165105	0.0383184	0.0404731
1207	VAL	0.00165035	0.00128337	0.122198	0.120016	0.00955787	0.0086907	0.0136325	0.0134202	16.111	16.719	8.18672	8.33634	0.00161385	0.00150204	0.0349663	0.0332334
1029	HIS	0.00162868	0.00893634	0.0888712	0.0804549	0.00690323	0.0105066	9.2938e-05	1.56638e-05	20.071	21.877	11.4413	12.4652	0.00152052	0.0022379	0.0256718	0.031744
1333	ILE	0.0016252	0.00218998	0.0915686	0.0896583	0.00737381	0.00790512	0.00129839	0.0023889	20.857	22.489	10.9638	11.2059	0.00157659	0.00178714	0.0259481	0.0268665
1283	VAL	0.00158241	0.00169272	0.121261	0.121586	0.00989753	0.0102562	0.0212133	0.0254597	14.909	15.157	8.25344	8.22927	0.00169868	0.00173741	0.0364377	0.0382491
1339	PHE	0.00157328	0.00140472	0.120639	0.119144	0.00992789	0.00978368	0.0106662	0.0104905	15.979	16.605	8.29114	8.39858	0.00165453	0.00162768	0.037076	0.0378272
1101	HIS	0.00154702	0.00135722	0.139302	0.136815	0.00844213	0.00796964	0.0208132	0.0202735	13.688	14.295	7.18415	7.31362	0.00143742	0.00138771	0.0344645	0.0329382
923	PRO	0.00149936	0.00269625	0.116149	0.116104	0.00807211	0.00785958	0.00217984	0.00124035	16.06	15.833	8.6134	8.61722	0.00151071	0.00155903	0.0290641	0.028066
1081	THR	0.00148813	0.000698869	0.087914	0.0744403	0.00758824	0.00752941	6.04238e-05	4.56271e-06	20.051	22.859	11.4897	13.4667	0.00168629	0.00170519	0.0261694	0.0258511
1025	SER	0.00145582	0.00146724	0.127817	0.124518	0.00929032	0.00924478	0.0224148	0.0233965	15.297	15.985	7.82697	8.03437	0.00153424	0.00153486	0.0360037	0.0362982
1227	TRP	0.00136664	0.00105632	0.11829	0.116919	0.00512903	0.00486148	0.00495079	0.00498152	17.848	19.3	8.45778	8.55563	0.00107514	0.00103117	0.0236795	0.0234596
922	ARG	0.0013412	0.00102681	0.127068	0.123481	0.00651233	0.00696774	0.00724367	0.00661944	14.978	15.668	7.87341	8.10412	0.00120331	0.00127842	0.0291	0.0301679
1031	THR	0.00132835	0.00132448	0.126596	0.12343	0.00631689	0.00622201	0.00467589	0.00452993	14.577	15.386	7.91491	8.11903	0.00124433	0.00123834	0.0250507	0.0251459
895	GLU	0.00130633	0.00144814	0.125336	0.124732	0.0110038	0.0112941	0.0424042	0.0490445	15.332	15.629	7.98464	8.02255	0.00174125	0.00177727	0.044523	0.0461696
1131	THR	0.00125849	0.00103772	0.133322	0.128582	0.00901328	0.00701708	0.0104644	0.00527814	14.915	15.56	7.51033	7.78584	0.00156806	0.00132643	0.033529	0.0282598
1317	ILE	0.00125096	0.00111429	0.136479	0.135179	0.00535484	0.00550095	0.00920637	0.00712347	14.933	16.381	7.33668	7.40757	0.0010677	0.00110959	0.0248781	0.02459
1042	SER	0.00123798	0.00102448	0.128185	0.12911	0.00444592	0.00527135	0.00185839	0.00279031	15.888	17.037	7.81772	7.75903	0.00111906	0.00120377	0.0200524	0.0220984
1107	PRO	0.00122321	0.000180678	0.0888277	0.0738031	0.00641935	0.00620493	0.000112446	3.79814e-06	19.991	22.98	11.5051	13.5891	0.00146464	0.00145093	0.0242804	0.0241407
1209	ARG	0.00120489	0.00103259	0.131948	0.126586	0.00845541	0.00827894	0.0106533	0.00825679	14.628	15.473	7.58702	7.91607	0.0014809	0.00148339	0.0327331	0.0319584
1313	ALA	0.00116062	0.00178782	0.119144	0.118641	0.0120455	0.01226	0.0112426	0.0112594	15.923	16.415	8.39769	8.4436	0.00197467	0.00200484	0.0411937	0.0422327
1226	HIS	0.00112356	0.0010976	0.102193	0.102284	0.00990702	0.010334	0.00281533	0.00293493	18.828	19.828	9.79165	9.78158	0.00174686	0.0017871	0.0347103	0.0362596
1305	THR	0.00112133	8.92447e-05	0.111596	0.110767	0.00556736	0.00541176	0.00203124	0.0026146	17.777	19.15	8.96803	9.0334	0.00133523	0.00120832	0.0222262	0.0233726
915	LEU	0.00111398	0.000835367	0.113718	0.113102	0.00782543	0.00772676	0.00333874	0.00485156	18.544	19.781	8.7984	8.84583	0.00144795	0.0014047	0.0280966	0.0293763
952	PHE	0.00109466	0.00211295	0.124895	0.122562	0.00731689	0.00732258	0.0087574	0.00732859	16.179	16.719	8.01043	8.16488	0.00133316	0.00139668	0.029162	0.0284908
1394	PRO	0.00100839	0.000856621	0.125452	0.122059	0.00894497	0.00878558	0.00872547	0.00851	14.98	15.608	7.97553	8.19765	0.00159622	0.00157597	0.0317529	0.0319122
1255	ARG	0.000956688	0.00201579	0.0912755	0.0887981	0.00741556	0.00690892	0.00114981	0.00180604	20.999	22.65	10.9902	11.3096	0.00155352	0.00163808	0.0262729	0.0249191
926	SER	0.000919344	0.00542079	0.119693	0.117447	0.00706452	0.00775901	0.00688652	0.00663176	16.799	17.411	8.35943	8.51905	0.00131415	0.00152467	0.0281632	0.0284681
1175	GLY	0.00091424	0.000685179	0.118589	0.117264	0.00802467	0.00798672	0.00853119	0.00964389	17.968	19.483	8.43519	8.5315	0.00142204	0.00140421	0.0312092	0.0320502
997	MET	0.000902312	0.00128814	0.124021	0.123826	0.00561101	0.00592789	0.00376706	0.00440986	14.776	14.996	8.07612	8.08586	0.00118158	0.00121556	0.0248917	0.0261297
1399	ALA	0.000877933	0.000912986	0.121897	0.121964	0.00894687	0.008926	0.00272498	0.00256049	15.303	15.269	8.20643	8.20142	0.00166026	0.00165877	0.0295799	0.0300516
1264	VAL	0.000845753	0.00071	0.125756	0.122058	0.0081575	0.00805313	0.00319962	0.0030476	14.399	15.151	7.95757	8.19929	0.00159266	0.00157666	0.027388	0.0277226
1225	VAL	0.000744983	0.000271483	0.103094	0.0989211	0.00944023	0.00942125	0.00173617	0.00153798	18.362	20.011	9.70699	10.1123	0.00177848	0.00176983	0.0306779	0.031011
1044	GLN	0.000731123	0.000554806	0.113866	0.113296	0.00725806	0.00726945	0.00333927	0.00358409	17.295	18.362	8.79095	8.83205	0.00133696	0.00131885	0.0289904	0.0299304
1154	SER	0.000678117	0.00055466	0.138537	0.137752	0.0056907	0.00570588	0.00705	0.0068056	13.627	15.097	7.2236	7.26212	0.00117899	0.00117942	0.0241098	0.0242913
953	PHE	0.000660194	0.00075172	0.119972	0.11793	0.00918406	0.00926186	0.00567369	0.00574189	15.21	15.765	8.34268	8.49175	0.00169802	0.00171484	0.0299421	0.0305974
983	LEU	0.000649818	0.000627971	0.132628	0.130297	0.00740417	0.00703036	0.00590126	0.0043332	13.537	13.872	7.54696	7.68142	0.00134812	0.00131938	0.0302214	0.029217
1095	LYS	0.000645939	0.000809715	0.101808	0.100682	0.0113871	0.0116015	0.00310512	0.00284485	18.924	20.07	9.82784	9.93648	0.00194684	0.00197705	0.0373164	0.0379422
1389	GLN	0.000643885	0.00083578	0.115045	0.11367	0.00808729	0.00816698	0.00511274	0.00503319	16.14	16.711	8.69791	8.80426	0.00148492	0.00149891	0.0298117	0.0303963
1073	ARG	0.000637307	0.00104279	0.100022	0.0999933	0.0110152	0.0104953	0.00514733	0.00757804	20.045	21.448	10.0013	10.0046	0.00189093	0.00182729	0.037201	0.0371417
956	LEU	0.000621063	0.00119538	0.131093	0.128634	0.00799431	0.00764896	0.0559721	0.0535904	15.664	16.292	7.63336	7.77939	0.00123956	0.0012115	0.0408176	0.0392517
1368	ASN	0.000611012	0.000671657	0.123131	0.120375	0.00887476	0.00928843	0.00447213	0.00453942	14.904	15.509	8.12386	8.31088	0.00165409	0.00172677	0.029453	0.030581
1183	LYS	0.000577045	0.000822355	0.12611	0.123344	0.00676471	0.0067685	0.00796966	0.00640218	15.486	16.129	7.93383	8.11788	0.00125534	0.00127691	0.0284706	0.0285309
1276	ASN	0.000552442	0.00116454	0.123958	0.123309	0.00733207	0.00805503	0.00698324	0.00805823	16.231	17.338	8.07575	8.11261	0.0013002	0.00135076	0.0321048	0.0364208
1249	TYR	0.000541684	0.000970245	0.101248	0.101587	0.00781784	0.00803416	0.00265122	0.00467703	19.847	21.003	9.87901	9.84676	0.00145805	0.00147532	0.0289316	0.0306397
917	LYS	0.000500983	0.000485144	0.104981	0.105611	0.00905313	0.00933966	0.00469756	0.00715421	19.338	20.657	9.53046	9.47099	0.00161301	0.00164235	0.0317856	0.0334036
1049	GLU	0.000487838	0.000680501	0.127137	0.126897	0.00381404	0.0038444	0.00465284	0.00528894	14.541	14.912	7.86916	7.88198	0.000887203	0.000882523	0.0211118	0.0216956
1092	ASP	0.000474664	0.000529614	0.125835	0.125196	0.00888615	0.00914801	0.0144903	0.0162545	16.78	18.106	7.95113	7.99066	0.00155079	0.00158392	0.0332551	0.0347149
912	SER	0.000447642	0.000457579	0.109219	0.110532	0.007537	0.00751233	0.00133172	0.00186112	18.246	19.454	9.16161	9.05408	0.00144703	0.00142277	0.0282285	0.0292937
1311	ILE	0.000444032	0.000437972	0.117873	0.115475	0.00705693	0.00695636	0.00626225	0.00615987	16.091	16.818	8.4878	8.66463	0.00130612	0.00130162	0.0280172	0.0280318
1309	ALA	0.000442605	0.000520641	0.11662	0.117081	0.00792979	0.00825617	0.00984207	0.0115824	15.129	15.729	8.5814	8.54696	0.00147185	0.00150783	0.0285958	0.0298907
969	VAL	0.000413833	0.000508305	0.105365	0.106241	0.0088482	0.00880835	0.00494648	0.007524	19.378	20.661	9.49549	9.41483	0.00155007	0.00153408	0.0326681	0.033854
977	LEU	0.000401618	0.00293756	0.085309	0.0805362	0.00474383	0.00588425	2.39848e-05	5.76379e-05	20.591	21.928	11.826	12.4664	0.0011761	0.00143013	0.0213686	0.0230286
1251	LEU	0.000393765	0.000241319	0.105456	0.10079	0.00518596	0.00524668	0.00113346	0.000973946	18.058	19.692	9.49643	9.9348	0.00109653	0.00110157	0.0238522	0.0241559
1257	GLU	0.000333524	0.000344492	0.11543	0.115131	0.00958254	0.00985769	0.0176557	0.0207314	15.483	15.73	8.66679	8.68922	0.00169135	0.00172069	0.0336937	0.0350711
1179	ASP	0.000316366	0.000305985	0.125034	0.123995	0.00730361	0.00713662	0.0256712	0.0276787	15.001	15.224	8.00117	8.06822	0.00125358	0.00123874	0.033299	0.0329538
994	ASN	0.00030566	8.13284e-05	0.102216	0.10362	0.00287856	0.00313472	0.00022392	0.000610507	18.29	19.677	9.81203	9.66947	0.000951228	0.000826429	0.0179372	0.0200177
1122	VAL	0.000249359	0.00029561	0.100559	0.10106	0.00725047	0.00744213	0.00156714	0.00188089	19.143	20.132	9.95089	9.89974	0.00139953	0.00140437	0.027581	0.0287171
1281	ILE	0.000241409	0.000547912	0.088236	0.0857737	0.00650474	0.00483681	0.000701468	0.00103007	21.366	23.052	11.3642	11.7145	0.00143998	0.00127549	0.0241815	0.0212807
967	VAL	0.000226775	0.000225808	0.110484	0.109911	0.00902087	0.0090019	0.00471046	0.0066257	18.928	20.393	9.05335	9.1013	0.00160351	0.00157368	0.0309577	0.0323531
1121	HIS	0.000219171	0.000220331	0.101271	0.0993336	0.00962808	0.00962998	0.00222628	0.00198745	18.766	20.049	9.87753	10.0697	0.00172067	0.00171674	0.0331008	0.0334766
1301	LYS	0.000200487	0.00016063	0.0995785	0.0994337	0.00627135	0.0063074	0.00123331	0.00190448	19.899	21.037	10.0473	10.0615	0.00126139	0.00125281	0.0250129	0.0259247
1159	ILE	0.000182973	3.24917e-05	0.0861089	0.0761879	0.00566034	0.00410816	3.51661e-05	2.99452e-06	20.333	22.326	11.7386	13.1954	0.00135146	0.00104305	0.0225652	0.0213434
1009	ASP	0.000154911	0.000210333	0.125846	0.124139	0.0073814	0.00730171	0.00468109	0.00350635	14.098	14.013	7.94856	8.0579	0.00136448	0.00137997	0.0289264	0.0286322
1231	ILE	0.000151553	0.000103258	0.11708	0.116074	0.00680835	0.00655408	0.0197348	0.0210231	15.469	15.76	8.54473	8.61844	0.00121724	0.00118406	0.0314657	0.0311311
1148	GLU	0.000139705	0.00033441	0.0982276	0.098712	0.0077666	0.00798482	0.00139526	0.001741	19.233	20.298	10.188	10.1361	0.00151193	0.00150902	0.0277219	0.0290929
984	PHE	0.000130878	0.000157617	0.117866	0.117059	0.0069962	0.00699241	0.00227799	0.00210707	15.082	14.719	8.48659	8.54451	0.00135761	0.00135908	0.0265089	0.0269011
1353	THR	0.000129286	0.00013905	0.099844	0.100278	0.00444592	0.00456167	0.000797746	0.0010432	19.573	20.695	10.0215	9.97723	0.000973306	0.000986425	0.02234	0.0229422
1290	GLU	0.00012861	0.000147395	0.122331	0.119796	0.00603416	0.00600569	0.00176062	0.00170633	14.464	15.05	8.1777	8.35199	0.00126977	0.00126363	0.0233736	0.0237814
897	LEU	0.000126219	0.00196782	0.108341	0.107966	0.00762808	0.00795636	0.00130621	0.00069774	17.034	16.775	9.23387	9.26813	0.00147258	0.00164586	0.027782	0.027139
1334	CYS	0.000107659	9.44646e-05	0.104938	0.10507	0.00381973	0.00382732	0.000292616	0.000287331	15.576	16.253	9.53565	9.52258	0.00113139	0.00111906	0.0185588	0.0189855
1200	LEU	9.9082e-05	0.000159571	0.0981612	0.0981873	0.00665655	0.00729602	0.00140376	0.00175163	19.248	20.303	10.1947	10.1896	0.00130341	0.00137577	0.0266358	0.0287299
973	LEU	7.4644e-05	6.89008e-05	0.120046	0.11904	0.00604934	0.00611765	0.0166771	0.0194516	15.449	15.757	8.33471	8.40572	0.00110252	0.00110828	0.0289568	0.0298965
1199	ASP	6.25624e-05	7.64315e-05	0.100201	0.0981705	0.0073112	0.00746869	0.00144023	0.00133655	18.908	20.195	9.98367	10.1907	0.00138385	0.00140506	0.0276961	0.0283504
919	PRO	2.73625e-05	3.65033e-05	0.104364	0.1067	0.0057666	0.00577609	0.000546892	0.000655471	16.114	16.065	9.59732	9.38852	0.00139215	0.00137558	0.0217093	0.0222855
1061	SER	4.06395e-06	4.91487e-06	0.127166	0.126491	0.00385579	0.0038444	0.00339196	0.00225074	14.348	14.125	7.86828	7.90836	0.000826746	0.000841193	0.0233034	0.0231085

## Sheet: RING
	resn	WT_Betweenness	R1255W_Betweenness	WT_Closeness	R1255W_Closeness	WT_Degree	R1255W_Degree
1001	ARG	0.168229	0.0366159	10.6816	8.34375	0.996198	0.994297
919	PRO	0.127438	0.00378064	9.86845	5.39325	0.996198	0.994297
1111	ARG	0.1138	0.0640435	10.0299	7.27212	0.996198	0.994297
1083	LYS	0.113493	0.0295236	10.2553	7.66353	0.996198	0.994297
1322	ARG	0.110003	0.0187625	9.83076	6.85393	0.996198	0.994297
924	PRO	0.105962	0.00378064	10.0217	3.05159	0.996198	0.994297
1049	GLU	0.103163	0.00378064	7.88721	7.77379	0.996198	0.994297
1178	ASN	0.0958236	0.00927122	10.2468	7.56953	0.996198	0.994297
1282	LYS	0.0942778	0.0336361	9.91205	6.20097	0.996198	0.994297
915	LEU	0.0917237	0.00378064	9.67522	6.38753	0.996198	0.994297
1233	TRP	0.0907263	0.0066558	8.15307	4.81225	0.996198	0.994297
1262	GLN	0.0900661	0.00378064	10.3149	3.56809	0.996198	0.994297
1187	ASN	0.0896675	0.0144119	10.3957	4.56582	0.996198	0.994297
922	ARG	0.0870412	0.0176117	9.82528	7.53959	0.996198	0.994297
1400	SER	0.086051	0.00378064	10.0247	6.7607	0.996198	0.994297
1035	TYR	0.0860401	0.00416664	9.96843	4.09687	0.996198	0.994297
1240	ASN	0.0849633	0.00456346	9.975	5.73987	0.996198	0.994297
1332	SER	0.0829882	0.0262859	9.40666	7.48961	0.996198	0.994297
1117	ASN	0.0822343	0.0254544	9.98798	6.80756	0.996198	0.994297
1172	GLY	0.0815128	0.0129689	9.86075	3.28146	0.996198	0.994297
1278	ALA	0.0785023	0.00378064	9.81494	5.64224	0.996198	0.994297
1190	MET	0.0761611	0.0298014	10.1201	8.30792	0.996198	0.994297
1149	ASN	0.0760691	0.00690832	9.9914	6.02604	0.996198	0.994297
1401	SER	0.0747109	0.0512875	9.67264	7.03325	0.996198	0.994297
1076	LYS	0.0743555	0.0392133	7.77327	7.95519	0.996198	0.994297
1378	TYR	0.069397	0.0388201	9.82217	6.27389	0.996198	0.994297
1279	ARG	0.0690652	0.0369334	9.69976	6.22178	0.996198	0.994297
1253	VAL	0.0687549	0.00837175	9.83331	5.87889	0.996198	0.994297
1291	MET	0.065418	0.00828337	9.84153	5.69098	0.996198	0.994297
1275	TRP	0.0652521	0.0112138	9.82063	6.08489	0.996198	0.994297
1398	SER	0.0639498	0.00378064	9.91778	3.26759	0.996198	0.994297
1382	ASP	0.0627629	0.00378064	9.82104	3.34515	0.996198	0.994297
1295	CYS	0.0606742	0.00402955	9.82518	4.48073	0.996198	0.994297
1389	GLN	0.0574166	0.00635638	9.45978	5.89365	0.996198	0.994297
1330	TYR	0.0566771	0.0428099	9.23954	8.26309	0.996198	0.994297
1335	GLU	0.0518665	0.0283782	9.33813	7.97756	0.996198	0.994297
1124	HIS	0.0508221	0.00822505	9.4769	6.3959	0.996198	0.994297
908	LEU	0.0483077	0.0126099	9.12511	6.46553	0.996198	0.994297
906	ASN	0.0468034	0.0156366	8.81886	6.43553	0.996198	0.994297
1208	TYR	0.0418972	0.0728007	7.68257	7.50553	0.996198	0.994297
1089	ASP	0.0417566	0.0126911	8.86467	6.23278	0.996198	0.994297
1354	TYR	0.0416898	0.0274204	8.89184	6.90119	0.996198	0.994297
965	ASN	0.0408475	0.0282953	7.82981	7.21802	0.996198	0.994297
1126	ILE	0.0407555	0.0317747	9.0428	7.24079	0.996198	0.994297
1267	ILE	0.0402504	0.00843428	9.8261	7.34174	0.996198	0.994297
1269	PRO	0.0399817	0.0259883	9.10185	7.98782	0.996198	0.994297
1363	ARG	0.0392277	0.015826	8.62934	6.51203	0.996198	0.994297
1073	ARG	0.0379434	0.00378064	7.34728	7.7701	0.996198	0.994297
1115	ALA	0.037029	0.00726907	9.85366	6.39046	0.996198	0.994297
1219	TRP	0.0368829	0.0191846	8.16943	7.11356	0.996198	0.994297
911	SER	0.035981	0.00378064	9.09351	5.72283	0.996198	0.994297
1341	LEU	0.0348735	0.00390329	8.90742	6.59462	0.996198	0.994297
1103	LEU	0.034336	0.0320308	9.07473	6.84316	0.996198	0.994297
1338	VAL	0.0328569	0.00382393	9.33046	5.87696	0.996198	0.994297
1359	GLN	0.0326549	0.103309	8.85502	7.05307	0.996198	0.994297
957	HIS	0.0324384	0.0197203	8.94858	7.1111	0.996198	0.994297
1133	GLN	0.0322959	0.0151911	8.24317	6.37165	0.996198	0.994297
948	LYS	0.0308656	0.0220633	9.42496	7.01484	0.996198	0.994297
1002	THR	0.030797	0.00712296	8.93753	6.48872	0.996198	0.994297
1176	VAL	0.0306311	0.00474744	9.746	2.45999	0.996198	0.992395
1157	ILE	0.0305499	0.0299781	7.28788	6.71989	0.996198	0.994297
1281	ILE	0.0302216	0.00378064	9.91497	6.19295	0.996198	0.994297
1010	GLU	0.0291989	0.00635277	7.5155	6.62785	0.996198	0.994297
1313	ALA	0.0284702	0.00378064	8.44398	5.78216	0.996198	0.994297
1084	PHE	0.02816	0.0867202	8.75231	8.04696	0.996198	0.994297
1118	LEU	0.0281383	0.0601385	9.23585	7.69469	0.996198	0.994297
1039	GLN	0.0278137	0.0117423	7.66684	5.14763	0.996198	0.994297
1164	CYS	0.0275972	0.0114646	7.03809	6.52811	0.994297	0.994297
1368	ASN	0.0274132	0.0280662	8.09387	6.49435	0.996198	0.994297
1032	ILE	0.0272996	0.0281816	7.57798	5.62312	0.996198	0.994297
955	PRO	0.0271373	0.00378064	9.06251	4.40489	0.996198	0.994297
937	ASN	0.0269298	0.06505	7.53892	7.51581	0.996198	0.994297
1092	ASP	0.0263544	0.00449131	8.6499	5.32406	0.996198	0.994297
1357	HIS	0.0261217	0.0311578	8.27043	7.06868	0.996198	0.994297
1109	PHE	0.0246733	0.00628783	9.67126	5.91068	0.996198	0.994297
979	LEU	0.024594	0.00676763	7.90976	6.09969	0.996198	0.994297
943	ILE	0.0243234	0.00684338	8.86249	6.41762	0.996198	0.994297
1005	LEU	0.0242693	0.0434358	7.23898	7.8507	0.996198	0.994297
1120	SER	0.0234215	0.0260947	9.16264	6.60014	0.996198	0.994297
1146	HIS	0.0231311	0.0415329	9.14572	8.33762	0.996198	0.994297
996	HIS	0.0227325	0.00442637	8.44457	3.75433	0.996198	0.994297
960	CYS	0.0226099	0.0101298	8.25782	6.53797	0.996198	0.994297
1203	ALA	0.0225702	0.00378064	7.16409	1.74654	0.996198	0.992395
1053	LYS	0.0225431	0.0378172	7.11857	7.38847	0.996198	0.994297
926	SER	0.0224565	0.0160731	7.68807	3.3134	0.996198	0.994297
1397	PRO	0.0223988	0.00378064	9.13676	2.89191	0.996198	0.992395
1307	ARG	0.0223844	0.00391772	8.72564	4.41124	0.996198	0.994297
1088	ILE	0.0222329	0.0123051	8.08103	5.69259	0.996198	0.994297
1236	ASN	0.0220056	0.0100144	7.04548	6.27801	0.994297	0.994297
1234	CYS	0.0218451	0.0071861	7.14314	5.24619	0.996198	0.994297
1324	LYS	0.0217819	0.0149097	8.8582	6.18548	0.996198	0.994297
1112	VAL	0.0215457	0.0279922	8.57851	6.84093	0.996198	0.994297
1031	THR	0.0214356	0.00875174	7.76952	3.78399	0.996198	0.994297
1329	HIS	0.0214086	0.0209667	8.67309	7.37265	0.996198	0.994297
1371	ASN	0.0211542	0.0246625	7.48932	6.59817	0.996198	0.994297
1340	ASP	0.021147	0.00381671	8.65175	4.58977	0.996198	0.994297
1079	PHE	0.0210063	0.0228642	7.63539	7.88139	0.996198	0.994297
1276	ASN	0.0206384	0.014071	9.55094	6.13086	0.996198	0.994297
1392	LEU	0.0205193	0.0188978	8.9649	5.96796	0.996198	0.994297
928	TYR	0.0198195	0	7.0204	0	0.996198	0
1245	THR	0.0198087	0.0514769	9.21713	7.15002	0.996198	0.994297
1136	MET	0.0197383	0.0119768	7.94715	4.56528	0.996198	0.994297
1188	PHE	0.0194046	0.0396606	9.08863	8.10985	0.996198	0.994297
913	ILE	0.0191737	0.0410919	8.92439	6.3893	0.996198	0.994297
1226	HIS	0.0190186	0.00378785	8.66127	6.27999	0.996198	0.994297
1090	LEU	0.0189212	0.022976	7.92905	5.97584	0.996198	0.994297
1196	ASN	0.0188419	0.00382393	7.25324	3.87083	0.996198	0.994297
1229	GLN	0.0188148	0.00995664	7.13842	5.92987	0.996198	0.994297
959	PHE	0.0187859	0.00378064	7.58357	7.21691	0.996198	0.994297
1241	VAL	0.0186146	0.00918464	8.13558	5.90283	0.996198	0.994297
1003	GLN	0.0185334	0.0192387	9.61701	7.43413	0.996198	0.994297
1061	SER	0.0182935	0.00865073	7.22782	6.98632	0.996198	0.994297
1173	TYR	0.0180699	0.018216	6.8819	3.66906	0.996198	0.994297
1009	ASP	0.0177957	0.00847757	7.11949	5.83445	0.996198	0.994297
1024	GLU	0.0177776	0.0855279	9.28361	8.22326	0.996198	0.994297
1326	GLU	0.0174205	0.00700933	8.19096	7.56614	0.996198	0.994297
916	ASP	0.0172419	0.00522393	8.87091	6.34008	0.996198	0.994297
1123	GLY	0.0170129	0.00378064	8.63582	6.05923	0.996198	0.994297
1334	CYS	0.0168902	0.00620847	7.36088	6.64777	0.996198	0.994297
1356	VAL	0.0167423	0.0270308	7.06444	7.51179	0.996198	0.994297
961	THR	0.016699	0.0517583	9.78257	7.35888	0.996198	0.994297
1200	LEU	0.0164194	0.00875535	9.14251	4.68704	0.996198	0.994297
1056	HIS	0.0163256	0.0215042	7.6128	7.19746	0.996198	0.994297
1129	MET	0.0163202	0.00397544	8.73345	6.34901	0.996198	0.994297
1302	GLN	0.0163022	0.00378064	8.82405	6.70804	0.996198	0.994297
1096	TRP	0.0162751	0.00920268	7.20387	5.41682	0.996198	0.994297
1369	LEU	0.0162264	0.00619404	8.19059	6.81582	0.996198	0.994297
1074	ARG	0.0159036	0.0247184	7.41578	7.42864	0.996198	0.994297
1365	THR	0.0158801	0.0199025	7.29379	6.82358	0.996198	0.994297
1067	SER	0.0156961	0.00378064	7.20032	5.93548	0.996198	0.994297
1174	TRP	0.015458	0.0513488	9.23721	7.61458	0.996198	0.994297
1131	THR	0.0153895	0.0363526	8.42437	7.11571	0.996198	0.994297
1023	CYS	0.0149187	0.00436866	9.19915	7.31154	0.996198	0.994297
1170	PRO	0.0147041	0.00387443	7.81479	5.22434	0.996198	0.994297
901	ARG	0.0146824	0.00378064	8.77305	5.93956	0.996198	0.994297
994	ASN	0.0146824	0.00387443	7.07286	3.37115	0.996198	0.994297
1345	THR	0.0142892	0.00378064	7.27756	6.39019	0.996198	0.994297
1258	TRP	0.0139934	0.0261091	9.02608	7.95731	0.996198	0.994297
1237	ILE	0.0135353	0.00391051	8.10206	5.97599	0.996198	0.994297
1239	TRP	0.013409	0.0578423	7.92368	7.43006	0.996198	0.994297
1283	VAL	0.0132791	0.0166178	8.58803	5.97496	0.996198	0.994297
1137	LYS	0.0131168	0.0126135	6.89926	6.18903	0.996198	0.994297
963	PRO	0.0130356	0.00378064	8.97511	7.0692	0.996198	0.994297
1058	LYS	0.0129941	0.00691914	6.8848	6.52851	0.994297	0.994297
1110	VAL	0.012922	0.00711034	6.98176	4.6563	0.996198	0.994297
1270	MET	0.0128787	0.0894727	8.71451	7.83641	0.996198	0.994297
1138	VAL	0.0125143	0.00674598	7.78664	3.9065	0.996198	0.994297
1207	VAL	0.0125017	0.014466	6.14196	6.76636	0.994297	0.994297
1060	HIS	0.0124999	0.00864893	7.6088	6.36418	0.996198	0.994297
917	LYS	0.0124765	0.00568899	8.74984	6.13108	0.996198	0.994297
1006	GLN	0.0124187	0.00956703	7.24682	7.01439	0.996198	0.994297
1373	VAL	0.0123917	0.0146391	7.21054	6.24416	0.996198	0.994297
921	PRO	0.0122149	0.0122149	9.64991	6.55649	0.996198	0.994297
978	LYS	0.0121969	0.0185965	8.89077	6.87377	0.996198	0.994297
1399	ALA	0.0121825	0.00378064	9.48523	5.95676	0.996198	0.994297
1377	GLN	0.0121788	0.0317747	8.43817	7.86485	0.996198	0.994297
1243	PRO	0.0120418	0.0249475	9.48518	7.16048	0.996198	0.994297
1052	GLU	0.0120021	0.00674238	7.38959	7.08398	0.996198	0.994297
1022	HIS	0.0119552	0.0194443	8.36166	7.80423	0.996198	0.994297
952	PHE	0.0118614	0.00977807	9.40988	7.11881	0.996198	0.994297
1105	LYS	0.0115728	0.0572254	9.04443	7.22769	0.996198	0.994297
1235	ASN	0.0115439	0.0875138	6.79464	7.88509	0.994297	0.994297
1391	THR	0.011497	0.00378064	6.58067	4.26031	0.996198	0.994297
986	THR	0.0114537	0.00928565	7.43596	5.42986	0.996198	0.994297
942	SER	0.0114393	0.00449492	7.42656	6.69878	0.996198	0.994297
1272	HIS	0.0112337	0.0051154	7.99781	6.53408	0.996198	0.994297
1227	TRP	0.0110984	0.0350773	5.61092	7.22603	0.994297	0.994297
900	CYS	0.0110082	0.00378064	8.74685	5.89222	0.996198	0.994297
1249	TYR	0.0109992	0.0290528	8.85499	7.21859	0.996198	0.994297
1099	GLN	0.0108982	0.0235677	7.11579	5.12536	0.996198	0.994297
1113	VAL	0.0108946	0.0270507	9.48815	6.96111	0.996198	0.994297
905	LYS	0.0107611	0.00505378	8.71828	6.45851	0.996198	0.994297
1154	SER	0.0106619	0.0129689	8.08648	5.99607	0.996198	0.994297
1288	LEU	0.0105374	0.0134613	8.99009	5.94018	0.996198	0.994297
912	SER	0.0105266	0.0527269	9.17249	6.58248	0.996198	0.994297
1254	GLU	0.0104942	0.0142405	9.77822	7.33993	0.996198	0.994297
1331	CYS	0.0103499	0.00378064	6.42703	6.53386	0.996198	0.994297
1070	ASN	0.0101496	0.020844	7.33658	7.56156	0.996198	0.994297
987	LYS	0.0100144	0.00411974	3.32735	2.68839	0.994297	0.992395
972	GLY	0.00987006	0.0106096	7.09816	5.57693	0.996198	0.994297
977	LEU	0.00971133	0.0103751	7.3137	5.81186	0.996198	0.994297
1013	ASP	0.00967165	0.00683076	6.10712	7.26075	0.994297	0.994297
896	VAL	0.00962114	0.0195038	7.42852	5.89328	0.996198	0.994297
1388	ASP	0.00955982	0.00509376	6.37322	3.15122	0.996198	0.994297
1167	PHE	0.00954539	0.0120995	6.81851	5.91288	0.994297	0.994297
903	LEU	0.00948767	0.0933215	8.65124	6.68547	0.996198	0.994297
1019	LYS	0.00946602	0.00844871	7.06399	4.9006	0.996198	0.994297
1374	VAL	0.00944257	0.00900426	7.998	5.90141	0.996198	0.994297
1150	ASN	0.00933615	0.0561071	7.95209	7.53564	0.996198	0.994297
1260	LYS	0.00932172	0.11032	7.57951	7.34426	0.996198	0.994297
941	PRO	0.00927122	0.00659447	5.36391	5.81737	0.994297	0.994297
1298	ARG	0.00924957	0.0175636	9.40585	6.04394	0.996198	0.994297
945	LEU	0.00922793	0.00699129	7.16101	5.71524	0.996198	0.994297
1364	LYS	0.00904755	0.00378064	7.23752	2.75837	0.996198	0.994297
1347	GLU	0.00891768	0.00954899	5.60254	5.35165	0.996198	0.994297
1180	PHE	0.00890325	0.00601367	6.31465	3.7421	0.996198	0.994297
1251	LEU	0.00889243	0.00378064	9.54657	5.00685	0.996198	0.994297
1130	ASN	0.0087337	0.0352974	9.07866	7.02473	0.996198	0.994297
991	GLU	0.00862187	0.00383114	6.92782	2.29746	0.996198	0.992395
995	GLU	0.00862007	0.0135353	5.74136	3.95733	0.994297	0.994297
910	ASN	0.00849922	0.00816102	8.40836	6.21719	0.996198	0.994297
1034	LYS	0.00847757	0.00933254	5.71928	3.88442	0.994297	0.994297
1285	ASP	0.00847036	0.0152344	9.64783	6.82644	0.996198	0.994297
1375	LEU	0.00843789	0.0367386	6.77141	6.76419	0.996198	0.994297
925	SER	0.00839821	0.00378064	8.77566	3.46219	0.996198	0.994297
899	ALA	0.00832245	0.0038095	8.81139	6.30791	0.996198	0.994297
1292	ILE	0.00828638	0.00378064	8.94534	3.19132	0.996198	0.994297
1211	ILE	0.00827916	0.0038131	6.66769	6.00912	0.994297	0.994297
1014	PRO	0.0082503	0.0282375	8.00195	7.91757	0.996198	0.994297
1030	THR	0.0082034	0.00418107	5.80295	3.67877	0.994297	0.994297
998	VAL	0.00812043	0.00739172	7.76116	4.48704	0.996198	0.994297
1215	GLY	0.00794367	0.0131276	6.98053	5.83373	0.996198	0.994297
1333	ILE	0.00794006	0.00378064	6.94238	7.34774	0.996198	0.994297
914	LEU	0.00786069	0.00751798	8.6778	6.2273	0.996198	0.994297
971	ARG	0.00784266	0.00408366	3.30967	4.11199	0.994297	0.994297
931	LEU	0.00783544	0.00391051	6.32984	3.81539	0.996198	0.994297
1250	LYS	0.00781019	0.00378064	9.58732	4.02289	0.996198	0.994297
956	LEU	0.00770196	0.00647181	6.60603	5.34958	0.996198	0.994297
1306	LEU	0.00759374	0.00378064	8.01399	6.1687	0.996198	0.994297
1059	ASP	0.00755225	0.00378064	7.16544	6.9523	0.996198	0.994297
1189	LEU	0.00755045	0.00616698	6.77528	7.02194	0.996198	0.994297
1213	ARG	0.00754684	0.00982316	3.24805	4.40139	0.994297	0.994297
1008	ALA	0.00754324	0.053921	4.74545	7.55595	0.994297	0.994297
1380	MET	0.00754324	0.00421353	7.31479	4.34998	0.996198	0.994297
1171	GLU	0.0075252	0.00378064	5.623	7.02488	0.996198	0.994297
1091	SER	0.00751438	0.00559881	7.05233	5.22362	0.996198	0.994297
1248	GLN	0.00751077	0.00639606	5.8576	5.00583	0.994297	0.994297
1225	VAL	0.00749273	0.0243036	8.56553	7.64894	0.996198	0.994297
1163	ASP	0.00746748	0.0126983	6.73903	6.19804	0.994297	0.994297
983	LEU	0.0074314	0.00640327	7.72813	3.60229	0.996198	0.994297
1317	ILE	0.00740254	0.00969149	6.24742	4.75077	0.996198	0.994297
1050	GLU	0.00739172	0.00633473	7.71527	5.33579	0.996198	0.994297
1007	PRO	0.00736286	0.00474023	7.26586	7.88236	0.996198	0.994297
1078	PRO	0.00734122	0.06551	7.58856	7.95906	0.996198	0.994297
1222	ALA	0.00732859	0.0545415	8.46353	7.60279	0.996198	0.994297
1140	GLY	0.0072835	0.0516699	6.92344	7.62299	0.994297	0.994297
1384	MET	0.00727989	0.00810239	6.24357	3.71277	0.996198	0.994297
981	LEU	0.00726005	0.00495307	6.9405	6.42738	0.994297	0.994297
999	GLU	0.00723299	0.0122871	9.91317	7.34073	0.996198	0.994297
1106	LEU	0.00718249	0.00703819	5.59217	6.70794	0.994297	0.994297
1057	HIS	0.00716625	0.0143181	6.76876	7.07505	0.994297	0.994297
1093	ASP	0.00712477	0.00882028	5.27766	4.77285	0.994297	0.994297
1231	ILE	0.00703458	0.0512767	6.87276	7.58691	0.994297	0.994297
1177	LEU	0.00697145	0.0580299	5.21061	7.26014	0.994297	0.994297
1310	LEU	0.00696604	0.0241737	6.11996	6.92089	0.996198	0.994297
1047	LEU	0.00696424	0.00378785	7.57527	3.27872	0.996198	0.992395
966	PRO	0.00696243	0.00384557	6.49304	4.91124	0.996198	0.994297
1181	CYS	0.006948	0.00395019	7.42017	4.13176	0.996198	0.994297
985	SER	0.0069462	0.00682535	3.48158	4.1492	0.994297	0.994297
1257	GLU	0.00694439	0.00378064	8.28383	4.55741	0.996198	0.994297
1277	MET	0.00691914	0.0188563	7.29872	6.00849	0.996198	0.994297
968	THR	0.0068975	0.0167315	5.22088	6.83429	0.994297	0.994297
1259	ASN	0.0068975	0.0537947	5.04838	8.1316	0.996198	0.994297
951	ALA	0.00688307	0.00381671	5.00822	4.83567	0.994297	0.994297
1344	VAL	0.00687224	0.0104076	5.69862	5.16696	0.996198	0.994297
1308	GLU	0.00685421	0.0146788	7.34556	6.33447	0.996198	0.994297
1204	ASN	0.00682535	0.0241611	6.395	3.85452	0.996198	0.994297
1206	PRO	0.00678567	0.0237498	5.61637	4.86476	0.996198	0.994297
1029	HIS	0.00674598	0.0127957	6.58291	4.91886	0.996198	0.994297
1139	PRO	0.00674598	0.00378064	7.58962	6.03876	0.996198	0.994297
1075	ARG	0.00670991	0.0434485	6.95275	7.4036	0.996198	0.994297
1265	LYS	0.00670991	0.145668	6.30751	8.53097	0.996198	0.994297
1135	TYR	0.00669728	0.0815398	8.34157	7.96284	0.996198	0.994297
935	LYS	0.00668105	0.00717167	5.63975	4.16397	0.996198	0.994297
1284	SER	0.00665219	0.0180284	9.4019	6.49646	0.996198	0.994297
1387	TYR	0.00662333	0.00759374	8.03655	5.63132	0.996198	0.994297
1396	LEU	0.00661972	0.00378064	9.50259	4.25487	0.996198	0.994297
1256	TYR	0.00658365	0.0045815	6.55823	7.36373	0.996198	0.994297
1273	LEU	0.00657282	0.0198032	7.31695	7.18793	0.996198	0.994297
1151	ASN	0.00656561	0.0447508	5.99846	7.60576	0.996198	0.994297
1244	LEU	0.00654036	0.0171049	9.4697	6.16355	0.996198	0.994297
1383	LEU	0.0065151	0.00454181	6.87702	4.59614	0.996198	0.994297
1051	ASN	0.00650789	0.00378785	6.58649	4.3702	0.994297	0.994297
1071	SER	0.00648985	0.00425322	7.34286	6.99657	0.996198	0.994297
1107	PRO	0.00648985	0.00379507	6.39433	5.15085	0.996198	0.994297
898	LYS	0.00647362	0.0157499	8.62636	6.55714	0.996198	0.994297
904	GLY	0.00644295	0.00378064	8.64284	6.09888	0.996198	0.994297
933	LYS	0.00639606	0.00683617	7.37312	3.87	0.996198	0.994297
1217	LEU	0.00634916	0.00699851	4.39305	6.78167	0.994297	0.994297
1148	GLU	0.00632391	0.0647037	5.56061	7.68582	0.994297	0.994297
1097	LYS	0.00629144	0.00669548	4.18719	3.95909	0.994297	0.994297
992	ALA	0.00628603	0.0158404	5.72247	4.53348	0.994297	0.994297
907	GLY	0.00625176	0.00378064	8.93102	6.19138	0.996198	0.994297
1102	GLU	0.00625176	0.00481598	6.38258	6.21592	0.994297	0.994297
1038	TYR	0.00624094	0.00378064	5.23721	4.13147	0.994297	0.994297
1156	ASN	0.00623913	0.0511252	7.17108	7.54433	0.996198	0.994297
1315	LYS	0.00620486	0.00848839	7.26587	6.10366	0.996198	0.994297
1327	PRO	0.00613993	0.0318017	7.55871	7.92136	0.996198	0.994297
940	THR	0.00613632	0.0169299	7.51046	7.16721	0.996198	0.994297
1141	SER	0.0061255	0.00378064	6.59275	3.98349	0.994297	0.994297
958	GLN	0.00610024	0.0123087	9.05318	5.40246	0.996198	0.994297
1201	TYR	0.00604974	0.0181095	6.8413	6.55754	0.996198	0.994297
953	PHE	0.00602449	0.00382032	9.44641	5.05781	0.996198	0.994297
1119	LEU	0.00598481	0.0284432	8.64833	6.94197	0.996198	0.994297
1168	VAL	0.00588019	0.00680731	5.58766	5.76393	0.994297	0.994297
1165	GLU	0.00583329	0.00847757	5.0234	7.13484	0.994297	0.994297
1095	LYS	0.00581345	0.0136543	5.55935	4.44605	0.994297	0.994297
1343	PHE	0.00580443	0.0187914	6.6988	6.72478	0.996198	0.994297
964	ASN	0.00578279	0.0363688	7.2952	7.37631	0.996198	0.994297
1134	LEU	0.00570342	0.0533384	6.38585	7.70846	0.994297	0.994297
1376	GLU	0.00561684	0.00378064	4.50355	4.45918	0.996198	0.994297
1021	TRP	0.00546172	0.0143109	5.57807	5.69981	0.994297	0.994297
1184	ASN	0.0054527	0.0105338	8.162	4.18529	0.996198	0.994297
984	PHE	0.00534087	0.037038	6.19656	7.35637	0.994297	0.994297
1328	ALA	0.00532824	0.00615436	7.52928	6.68292	0.996198	0.994297
1144	PRO	0.00531021	0.00383114	6.46463	7.30752	0.996198	0.994297
1216	ASP	0.00527774	0.00378064	6.31159	5.92577	0.994297	0.994297
1274	SER	0.00513705	0.00378785	8.54023	4.00849	0.996198	0.994297
1004	LEU	0.0051154	0.089947	7.55213	8.15434	0.996198	0.994297
969	VAL	0.00502161	0.00380228	6.09536	6.48027	0.994297	0.994297
1379	LYS	0.00499996	0.00378064	4.54606	4.01821	0.994297	0.994297
1101	HIS	0.00499636	0.00426765	7.69213	6.31259	0.996198	0.994297
973	LEU	0.00491699	0.00412695	6.32919	5.77439	0.996198	0.994297
997	MET	0.00491699	0.0101623	6.81783	4.20218	0.996198	0.994297
1264	VAL	0.00484484	0.00403316	10.0842	6.16949	0.996198	0.994297
1361	CYS	0.00481598	0.00551223	6.08182	6.25652	0.996198	0.994297
1036	ALA	0.00475826	0.00380589	3.30692	4.50395	0.994297	0.994297
936	LEU	0.00468972	0.0238238	5.55974	4.75607	0.996198	0.994297
1100	LEU	0.0046807	0.028849	8.1104	6.68774	0.996198	0.994297
1152	PHE	0.00457067	0.0413381	8.02229	7.51643	0.996198	0.994297
1218	VAL	0.00455985	0.00380228	5.16275	6.52409	0.994297	0.994297
1287	LYS	0.00446966	0.0124602	9.32077	6.90039	0.996198	0.994297
1346	ASN	0.00442277	0.00393937	4.95077	4.50112	0.996198	0.994297
1063	SER	0.00434701	0.00978709	6.90507	7.1001	0.994297	0.994297
967	VAL	0.00428568	0.00379507	5.7147	5.61156	0.994297	0.994297
1064	GLU	0.00428568	0.00378064	7.00615	6.95486	0.996198	0.994297
1193	TRP	0.00427486	0.021515	8.35853	7.26169	0.996198	0.994297
1044	GLN	0.00427125	0.00391051	4.31655	2.58827	0.994297	0.992395
1192	SER	0.00427125	0.00378064	6.31705	7.78106	0.996198	0.994297
1046	SER	0.00425322	0.0117117	6.32656	6.63819	0.994297	0.994297
902	ASN	0.00417385	0.00378064	8.69489	5.73039	0.996198	0.994297
1220	ILE	0.0041486	0.0511721	5.16826	7.6142	0.994297	0.994297
1072	GLY	0.00413778	0.00988449	7.02638	7.24938	0.996198	0.994297
938	PRO	0.00411433	0.0108008	5.45881	4.2143	0.996198	0.994297
993	ASN	0.00410531	0.00591626	6.60178	5.34851	0.996198	0.994297
1224	THR	0.00408727	0.00378064	5.539	6.35305	0.996198	0.994297
909	SER	0.00408006	0.0069011	8.34153	6.42703	0.996198	0.994297
932	PRO	0.00399709	0.0256492	6.04512	3.95533	0.996198	0.994297
990	VAL	0.00398626	0.00629505	5.20373	3.93329	0.994297	0.994297
1066	THR	0.00398266	0.00378064	7.10952	7.09537	0.996198	0.994297
1037	GLN	0.00396462	0.00402955	4.27676	3.00716	0.994297	0.992395
1040	ALA	0.00396101	0.00799778	3.26196	2.73858	0.994297	0.992395
1381	GLU	0.0039538	0.00401152	7.35927	3.45901	0.996198	0.994297
1048	ARG	0.00392494	0.00381671	4.70534	2.81915	0.994297	0.992395
1355	ILE	0.0039069	0.00499636	6.18038	7.22225	0.996198	0.994297
1349	ASN	0.00390329	0.00393215	5.24878	4.65377	0.996198	0.994297
1065	SER	0.00389968	0.00389968	7.24672	6.93433	0.996198	0.994297
1077	GLY	0.00389968	0.0122726	7.00487	7.15724	0.996198	0.994297
1068	SER	0.00388165	0.00986645	6.94948	6.65468	0.996198	0.994297
1080	LYS	0.00388165	0.0212625	6.30944	7.23689	0.994297	0.994297
1081	THR	0.00388165	0.00394297	9.34883	7.33696	0.996198	0.994297
988	THR	0.00387443	0.00680731	5.86574	4.2508	0.994297	0.994297
976	ALA	0.00385279	0.00378064	4.9438	4.60126	0.994297	0.994297
1166	TRP	0.00385279	0.00391772	5.40211	6.74337	0.994297	0.994297
1301	LYS	0.00384557	0.00378064	8.47265	6.35878	0.996198	0.994297
1143	THR	0.00383475	0.00378064	8.44314	5.95958	0.996198	0.994297
1221	ASN	0.00383475	0.0399023	6.91922	7.38624	0.996198	0.994297
1280	ASN	0.00382753	0.0162499	7.94816	6.51685	0.996198	0.994297
1147	GLN	0.00382032	0.0683545	6.64157	7.53568	0.996198	0.994297
947	ASN	0.00381671	0.00637802	8.17122	6.73567	0.996198	0.994297
1212	GLN	0.00380589	0.00378064	4.11002	5.80513	0.994297	0.994297
897	LEU	0.00380228	0.0111291	6.22238	5.39519	0.996198	0.994297
1370	GLU	0.00380228	0.00716084	4.34773	3.85517	0.996198	0.994297
1214	PRO	0.00379507	0.00716806	6.35731	5.936	0.994297	0.994297
1293	LYS	0.00379507	0.00575753	5.00851	3.16587	0.994297	0.994297
1336	VAL	0.00379507	0.00552305	5.4863	6.29599	0.996198	0.994297
1183	LYS	0.00379146	0.00503243	4.66333	4.0219	0.994297	0.994297
1041	SER	0.00378785	0.00689209	3.07173	6.11548	0.994297	0.994297
1182	GLU	0.00378785	0.00900426	3.24352	4.50471	0.994297	0.994297
1300	LEU	0.00378785	0.0130741	8.03561	5.63371	0.996198	0.994297
1304	GLN	0.00378785	0.00378064	4.91818	3.56082	0.996198	0.994297
1319	TRP	0.00378785	0.0260424	3.34491	6.63645	0.994297	0.994297
1348	SER	0.00378785	0.00577196	3.61145	3.13659	0.994297	0.996198
1366	SER	0.00378785	0.00378064	4.00837	3.77943	0.994297	0.994297
1372	PHE	0.00378785	0.0101226	4.17298	6.37319	0.996198	0.994297
894	ALA	0.00378064	0.00378064	6.12899	3.50495	0.996198	0.994297
895	GLU	0.00378064	0.00382393	7.74369	5.95932	0.996198	0.994297
918	CYS	0.00378064	0.00378064	9.40358	4.57189	0.996198	0.994297
920	PRO	0.00378064	0.00378064	7.83062	4.92625	0.996198	0.994297
923	PRO	0.00378064	0.00378064	7.82064	4.59886	0.996198	0.994297
927	PRO	0.00378064	0.00880585	6.51428	2.62383	0.996198	0.992395
930	PRO	0.00378064	0.00378064	6.74295	3.19149	0.996198	0.994297
934	ASP	0.00378064	0.00378064	6.56711	4.7868	0.996198	0.994297
939	PRO	0.00378064	0.00378064	5.06237	4.64946	0.994297	0.994297
944	TYR	0.00378064	0.00378064	2.93415	4.07886	0.994297	0.994297
946	GLU	0.00378064	0.00881668	8.41769	6.67679	0.996198	0.994297
949	ARG	0.00378064	0.00529217	9.40039	6.54642	0.996198	0.994297
950	ASP	0.00378064	0.00378064	5.00745	3.43129	0.994297	0.994297
954	PRO	0.00378064	0.00378064	9.81821	2.53464	0.996198	0.992395
962	ASN	0.00378064	0.00378064	5.23489	4.52341	0.994297	0.994297
970	ILE	0.00378064	0.00788595	7.9443	6.03628	0.996198	0.994297
974	ALA	0.00378064	0.00378064	2.87419	6.41854	0.994297	0.994297
975	GLY	0.00378064	0.00378064	2.513	1.77248	0.994297	0.992395
980	ASP	0.00378064	0.040916	8.80595	7.26048	0.996198	0.994297
982	GLY	0.00378064	0.00378064	1.63682	1.85717	0.992395	0.992395
989	LEU	0.00378064	0.0039069	5.60853	5.08212	0.994297	0.994297
1000	VAL	0.00378064	0.00378064	5.72169	5.04009	0.994297	0.994297
1011	ASN	0.00378064	0.00379507	6.91767	4.56929	0.996198	0.994297
1012	TRP	0.00378064	0.011093	7.1251	7.98506	0.996198	0.994297
1015	THR	0.00378064	0.0565508	7.19355	8.05175	0.996198	0.994297
1016	GLY	0.00378064	0.00378064	6.50157	7.58313	0.994297	0.994297
1017	THR	0.00378064	0.00378064	7.40921	7.34839	0.996198	0.994297
1018	LYS	0.00378064	0.00378064	2.50443	7.62292	0.994297	0.994297
1020	ILE	0.00378064	0.00378064	3.52716	3.22687	0.994297	0.994297
1025	SER	0.00378064	0.0173159	8.36291	7.56587	0.996198	0.994297
1026	ASN	0.00378064	0.0107286	8.50583	8.05996	0.996198	0.994297
1027	ARG	0.00378064	0.115611	7.07535	8.43202	0.996198	0.994297
1028	SER	0.00378064	0.0154977	9.30303	7.4987	0.996198	0.994297
1033	ALA	0.00378064	0.00378064	3.10424	2.66949	0.994297	0.992395
1042	SER	0.00378064	0.00378785	5.25467	3.61256	0.994297	0.994297
1043	PHE	0.00378064	0.0095995	7.54105	4.69001	0.996198	0.994297
1045	GLU	0.00378064	0.00380228	7.18795	4.49742	0.996198	0.994297
1054	ARG	0.00378064	0.00663776	5.93728	6.12293	0.994297	0.994297
1055	SER	0.00378064	0.00378064	7.07538	6.21748	0.996198	0.994297
1062	ASP	0.00378064	0.00378064	6.56883	7.04562	0.994297	0.994297
1069	ASP	0.00378064	0.00378064	7.43931	7.38885	0.996198	0.994297
1082	ILE	0.00378064	0.00849922	7.42097	6.34419	0.996198	0.994297
1085	GLY	0.00378064	0.00378064	7.36196	3.86405	0.996198	0.994297
1086	THR	0.00378064	0.00378064	5.57824	5.42091	0.994297	0.994297
1087	ASN	0.00378064	0.00650428	6.05972	8.12549	0.996198	0.994297
1094	LYS	0.00378064	0.00378064	3.90944	3.69619	0.994297	0.994297
1098	LEU	0.00378064	0.00378064	3.83661	2.66372	0.994297	0.992395
1104	THR	0.00378064	0.00378064	6.23368	6.63826	0.996198	0.994297
1108	ALA	0.00378064	0.00378064	9.15201	6.78152	0.996198	0.994297
1114	SER	0.00378064	0.00378064	9.40427	6.44561	0.996198	0.994297
1116	GLY	0.00378064	0.00381671	9.50968	6.19369	0.996198	0.994297
1121	HIS	0.00378064	0.00379867	7.33743	5.84044	0.996198	0.994297
1122	VAL	0.00378064	0.0179923	5.814	7.15514	0.994297	0.994297
1125	THR	0.00378064	0.00378064	4.78562	4.72442	0.994297	0.994297
1127	LEU	0.00378064	0.0309287	6.53001	6.9898	0.996198	0.994297
1128	GLY	0.00378064	0.00678927	2.31675	6.12203	0.994297	0.994297
1132	VAL	0.00378064	0.00731596	6.90649	4.9311	0.996198	0.994297
1142	ARG	0.00378064	0.00561324	4.59317	4.80054	0.994297	0.994297
1145	GLY	0.00378064	0.0101839	7.07179	6.55142	0.996198	0.994297
1153	CYS	0.00378064	0.00378064	2.78338	2.52095	0.994297	0.992395
1155	VAL	0.00378064	0.00378064	4.30922	2.92808	0.994297	0.992395
1158	ASN	0.00378064	0.0182502	5.27242	7.49283	0.994297	0.994297
1159	ILE	0.00378064	0.00616518	6.00867	6.60293	0.994297	0.994297
1160	GLY	0.00378064	0.00378064	1.85107	2.20696	0.992395	0.992395
1161	PRO	0.00378064	0.0152921	7.69886	4.88	0.996198	0.994297
1162	GLY	0.00378064	0.00378064	3.94047	5.69962	0.994297	0.994297
1169	VAL	0.00378064	0.0261362	8.37801	4.91097	0.996198	0.994297
1175	GLY	0.00378064	0.00378064	9.72971	3.06057	0.996198	0.992395
1179	ASP	0.00378064	0.00378064	2.41044	2.00695	0.994297	0.992395
1185	ASN	0.00378064	0.00378064	1.55528	2.2097	0.990494	0.992395
1186	LEU	0.00378064	0.00378064	4.96746	4.96354	0.994297	0.994297
1191	GLY	0.00378064	0.0372165	7.50455	8.19994	0.996198	0.994297
1194	TRP	0.00378064	0.00562406	6.78524	5.58534	0.994297	0.994297
1195	PRO	0.00378064	0.00493142	5.00131	6.01655	0.994297	0.994297
1197	LEU	0.00378064	0.00378064	5.5271	5.30652	0.994297	0.994297
1198	GLU	0.00378064	0.00378064	3.2473	3.22178	0.994297	0.994297
1199	ASP	0.00378064	0.00695882	3.74645	4.06979	0.994297	0.994297
1202	GLU	0.00378064	0.00379867	4.89136	3.02007	0.994297	0.992395
1205	VAL	0.00378064	0.00378064	4.60438	6.7696	0.994297	0.994297
1209	ARG	0.00378064	0.0511324	7.3725	7.52926	0.996198	0.994297
1210	PHE	0.00378064	0.0038095	3.63644	6.79854	0.994297	0.994297
1223	GLY	0.00378064	0.00378064	2.55789	3.74224	0.994297	0.994297
1228	VAL	0.00378064	0.00385279	4.52719	4.39073	0.994297	0.994297
1230	ALA	0.00378064	0.00454542	6.92547	3.91678	0.996198	0.994297
1232	GLY	0.00378064	0.00378064	6.60584	3.58552	0.996198	0.994297
1238	ALA	0.00378064	0.00378064	4.32419	4.76687	0.994297	0.994297
1242	GLY	0.00378064	0.00378064	5.6273	4.55106	0.994297	0.994297
1246	ALA	0.00378064	0.0144155	6.2548	6.17704	0.996198	0.994297
1247	CYS	0.00378064	0.0644169	5.76616	7.48843	0.994297	0.994297
1252	ALA	0.00378064	0.00378064	5.58967	3.1796	0.994297	0.994297
1255	ARG	0.00378064	0.00608942	6.02385	6.62642	0.996198	0.994297
1261	LEU	0.00378064	0.00677484	9.19414	5.26263	0.996198	0.994297
1263	SER	0.00378064	0.00378064	7.06253	5.75448	0.996198	0.994297
1266	SER	0.00378064	0.0544513	2.22267	7.75629	0.994297	0.994297
1268	VAL	0.00378064	0.00378064	5.1625	4.14398	0.994297	0.994297
1271	VAL	0.00378064	0.0109733	3.8019	5.94925	0.994297	0.994297
1286	PRO	0.00378064	0.00378064	6.21947	4.30998	0.996198	0.994297
1289	PHE	0.00378064	0.00378064	5.32841	3.66294	0.994297	0.994297
1290	GLU	0.00378064	0.00708869	5.0165	5.39015	0.996198	0.994297
1294	TYR	0.00378064	0.0420277	8.34797	6.48174	0.996198	0.994297
1296	LEU	0.00378064	0.00378064	4.58958	3.3414	0.994297	0.994297
1297	LEU	0.00378064	0.00725554	8.11091	6.11727	0.996198	0.994297
1299	THR	0.00378064	0.00378064	5.08406	5.0509	0.996198	0.994297
1303	CYS	0.00378064	0.00573589	6.37472	5.34209	0.996198	0.994297
1305	THR	0.00378064	0.00380589	7.93297	6.11374	0.996198	0.994297
1309	ALA	0.00378064	0.0872829	8.34126	6.95671	0.996198	0.994297
1311	ILE	0.00378064	0.00378064	6.05853	4.47493	0.996198	0.994297
1312	ALA	0.00378064	0.00409419	5.9351	6.41052	0.996198	0.994297
1314	GLY	0.00378064	0.00378064	1.03002	1.17628	0.752852	0.946768
1318	ILE	0.00378064	0.00378064	7.09582	5.44431	0.996198	0.994297
1320	HIS	0.00378064	0.0306942	7.98211	6.9617	0.996198	0.994297
1321	GLY	0.00378064	0.00378064	5.5589	5.77834	0.996198	0.994297
1323	THR	0.00378064	0.00378064	4.89451	2.81654	0.996198	0.994297
1325	GLU	0.00378064	0.00378064	8.49682	4.87788	0.996198	0.994297
1337	GLU	0.00378064	0.0785781	5.90197	7.85001	0.996198	0.994297
1339	PHE	0.00378064	0.0115548	5.31319	6.81799	0.996198	0.994297
1342	LEU	0.00378064	0.00378064	5.07852	5.82775	0.996198	0.994297
1350	SER	0.00378064	0.00378064	2.29336	2.24232	0.994297	0.992395
1351	ARG	0.00378064	0.00379146	3.1669	2.81247	0.994297	0.994297
1352	LYS	0.00378064	0.00378064	7.09582	7.48354	0.996198	0.994297
1353	THR	0.00378064	0.00378064	7.67746	0.771041	0.996198	0.00190114
1358	CYS	0.00378064	0.00762801	7.20215	7.19097	0.996198	0.994297
1360	ASP	0.00378064	0.0048737	7.41131	6.55453	0.996198	0.994297
1362	ALA	0.00378064	0.00378064	4.29981	5.25277	0.994297	0.994297
1367	GLY	0.00378064	0.00378064	5.22223	3.63159	0.996198	0.994297
1385	GLN	0.00378064	0.0113419	9.42599	6.03858	0.996198	0.994297
1386	VAL	0.00378064	0.00378064	4.82971	4.21227	0.994297	0.994297
1390	PHE	0.00378064	0.0203155	5.58412	6.1452	0.994297	0.994297
1393	ALA	0.00378064	0.00378064	8.45955	5.22459	0.996198	0.994297
1394	PRO	0.00378064	0.00378064	2.54251	1.69751	0.994297	0.992395
1395	PRO	0.00378064	0.00735565	8.82194	6.21543	0.996198	0.994297
929	PRO	0	0	0	0	0	0
1316	GLU	0	0.00939026	0	6.13621	0	0.994297

## Sheet: DiseaseMutation
Position	NAPS	RING	MD-TASK
894	0.002393	0.00378064	0.00202712
895	0.013188	0.00378064	0.00130633
896	0.059929	0.00962114	0.00236058
897	0.027946	0.00380228	0.000126219
898	0.003087	0.00647362	0.0074761
899	0.034678	0.00832245	0.00449283
900	0.066831	0.0110082	0.0106912
901	0.004603	0.0146824	0.0134333	LUSC-associated
902	0.015582	0.00417385	0.0339121
903	0.052215	0.00948767	0.0057393
904	0.006353	0.00644295	0.0146367
905	0.019811	0.0107611	0.00202124
906	0.002747	0.0468034	0.00403166
907	0.03823	0.00625176	0.0241077
908	0.01471	0.0483077	0.0267096
909	0.003629	0.00408006	0.0120919
910	0.034603	0.00849922	0.00667795
911	0.363491	0.035981	0.0501767
912	0.004641	0.0105266	0.000447642
913	0.041779	0.0191737	0.0261361
914	0.124569	0.00786069	0.0172787
915	0.05678	0.0917237	0.00111398
916	0.459697	0.0172419	0.00445776
917	0.063366	0.0124765	0.000500983
918	0.509835	0.00378064	0.00619026
919	0.070526	0.127438	2.73625e-05
920	0.29155	0.00378064	0.00228478
921	0.115946	0.0122149	0.00547136
922	0.107181	0.0870412	0.0013412
923	0.406509	0.00378064	0.00149936
924	0.104461	0.105962	0.0211872
925	0.037253	0.00839821	0.0105957
926	0.065372	0.0224565	0.000919344
927	0.044867	0.00378064	0.00494023
928	0.000639	0.0198195	0.0156922
929	0.000912	0	0.0129552
930	0.037707	0.00378064	0.00235222
931	0.019481	0.00783544	0.00900966
932	0.006075	0.00399709	0.0118786
933	0.004504	0.00639606	0.0476081
934	0.00072	0.00378064	0.0238981
935	0.016513	0.00668105	0.00952266
936	0.061014	0.00468972	0.0028105
937	0.029726	0.0269298	0.0374943
938	0.056974	0.00411433	0.00272423
939	0.014358	0.00378064	0.0122302
940	0.136727	0.00613632	0.00272217
941	0.041341	0.00927122	0.00253714	Kabuki
942	0.022866	0.0114393	0.00526697
943	0.007865	0.0243234	0.00723044
944	0.006642	0.00378064	0.0130137
945	0.029908	0.00922793	0.00352142
946	0.01382	0.00378064	0.00647817
947	0.00228	0.00381671	0.00866009
948	0.010957	0.0308656	0.0344005
949	0.002429	0.00378064	0.00319663
950	0.029529	0.00378064	0.00464362
951	0.131225	0.00688307	0.00298325
952	0.073728	0.0118614	0.00109466
953	0.041867	0.00602449	0.000660194
954	0.045002	0.00378064	0.024063
955	0.133411	0.0271373	0.0134476
956	0.094553	0.00770196	0.000621063
957	0.029498	0.0324384	0.012906
958	0.123154	0.00610024	0.00327719
959	0.081834	0.0187859	0.019614
960	0.253022	0.0226099	0.0293887
961	0.161975	0.016699	0.00287254
962	0.011146	0.00378064	0.00801086
963	0.049459	0.0130356	0.0224841
964	0.002065	0.00578279	0.00439089
965	0.080966	0.0408475	0.00979869
966	0.156071	0.00696243	0.0173655
967	0.213267	0.00428568	0.000226775
968	0.182451	0.0068975	0.00237894
969	0.070873	0.00502161	0.000413833
970	0.069971	0.00378064	0.00542137
971	0.037839	0.00784266	0.0105454
972	0.028675	0.00987006	0.00992761
973	0.12578	0.00491699	7.4644e-05
974	0.055123	0.00378064	0.0132934
975	0.018958	0.00378064	0.0182714
976	0.016991	0.00385279	0.00260161
977	0.035109	0.00971133	0.000401618
978	0.00346	0.0121969	0.00935933
979	0.076639	0.024594	0.00917096
980	0.024986	0.00378064	0.0389789	Kabuki
981	0.058236	0.00726005	0.0209127
982	0.004164	0.00378064	0.00333042
983	0.036848	0.0074314	0.000649818
984	0.143476	0.00534087	0.000130878
985	0.098078	0.0069462	0.0198571
986	0.024627	0.0114537	0.0153787
987	0.01647	0.0100144	0.0108089
988	0.020743	0.00387443	0.00344894
989	0.045038	0.00378064	0.0131467
990	0.021243	0.00398626	0.0167188
991	0.001256	0.00862187	0.0249371
992	0.068582	0.00628603	0.0153373
993	0.01438	0.00410531	0.00363844
994	0.022735	0.0146824	0.00030566
995	0.004541	0.00862007	0.0021696
996	0.023561	0.0227325	0.00783965
997	0.046744	0.00491699	0.000902312
998	0.241542	0.00812043	0.0062767
999	0.11863	0.00723299	0.00539657
1000	0.044674	0.00378064	0.0108339
1001	0.059194	0.168229	0.0192491
1002	0.044651	0.030797	0.0282318
1003	0.092149	0.0185334	0.0143825
1004	0.081058	0.0051154	0.00363994
1005	0.088108	0.0242693	0.0145626
1006	0.129099	0.0124187	0.0043169
1007	0.360835	0.00736286	0.00447823
1008	0.068015	0.00754324	0.00361829
1009	0.048934	0.0177957	0.000154911
1010	0.197382	0.0291989	0.00446219
1011	0.254941	0.00378064	0.0442724
1012	0.017815	0.00378064	0.0251732
1013	0.026624	0.00967165	0.00664121
1014	0.225911	0.0082503	0.0157265
1015	0.004831	0.00378064	0.0224568
1016	0.015702	0.00378064	0.00469316
1017	0.0472	0.00378064	0.0118151
1018	0.002255	0.00378064	0.00335022
1019	0.104994	0.00946602	0.0101588
1020	0.032779	0.00378064	0.00297572
1021	0.269736	0.00546172	0.0248656
1022	0.044588	0.0119552	0.0052281
1023	0.078978	0.0149187	0.00350049
1024	0.288821	0.0177776	0.00612343
1025	0.084807	0.00378064	0.00145582	Kabuki
1026	0.024265	0.00378064	0.0282724
1027	0.089346	0.00378064	0.00830155
1028	0.017799	0.00378064	0.0230738
1029	0.017029	0.00674598	0.00162868
1030	0.037548	0.0082034	0.0183499
1031	0.021903	0.0214356	0.00132835
1032	0.058927	0.0272996	0.0317488
1033	0.017057	0.00378064	0.0456915
1034	0.004564	0.00847757	0.0300633
1035	0.135713	0.0860401	0.00234979
1036	0.060924	0.00475826	0.00456227
1037	0.023249	0.00396462	0.0331713
1038	0.016799	0.00624094	0.00785395
1039	0.137225	0.0278137	0.0562716
1040	0.02196	0.00396101	0.0144986
1041	0.021333	0.00378785	0.0110377
1042	0.098764	0.00378064	0.00123798
1043	0.266148	0.00378064	0.0194681
1044	0.029489	0.00427125	0.000731123
1045	0.050114	0.00378064	0.00218981
1046	0.072376	0.00425322	0.00400171
1047	0.104676	0.00696424	0.00316422
1048	0.029579	0.00392494	0.00969726
1049	0.062539	0.103163	0.000487838	LUSC-associated
1050	0.055221	0.00739172	0.0168786
1051	0.034696	0.00650789	0.00895587
1052	0.026082	0.0120021	0.00377232
1053	0.074387	0.0225431	0.0215926
1054	0.005028	0.00378064	0.00324433
1055	0.002158	0.00378064	0.0117842
1056	0.065866	0.0163256	0.0147654
1057	0.001357	0.00716625	0.0057691
1058	0.004152	0.0129941	0.0252993
1059	0.006357	0.00755225	0.0201531
1060	0.006221	0.0124999	0.0224524
1061	0.000165	0.0182935	4.06395e-06
1062	0.002747	0.00378064	0.0133278
1063	0.004505	0.00434701	0.0264664
1064	0.054168	0.00428568	0.0258976
1065	0.138479	0.00389968	0.0263386
1066	0.038099	0.00398266	0.0122777
1067	0.000334	0.0156961	0.0108353
1068	0.00014	0.00388165	0.00835907
1069	0.004522	0.00378064	0.00358228
1070	0.01498	0.0101496	0.00375392
1071	0.008007	0.00648985	0.00199897
1072	0.022786	0.00413778	0.013745
1073	0.35726	0.0379434	0.000637307
1074	0.103677	0.0159036	0.00955292
1075	0.192944	0.00670991	0.00786199
1076	0.032938	0.0743555	0.0235419
1077	0.153507	0.00389968	0.00252122
1078	0.002026	0.00734122	0.017868
1079	0.1716	0.0210063	0.00979961
1080	0.009964	0.00388165	0.010848
1081	0.083175	0.00388165	0.00148813
1082	0.02707	0.00378064	0.0164617
1083	0.11038	0.113493	0.0130668
1084	0.081146	0.02816	0.0443659
1085	0.251123	0.00378064	0.0603301
1086	0.117828	0.00378064	0.0373517
1087	0.609477	0.00378064	0.0184169
1088	0.119618	0.0222329	0.0151512
1089	0.085509	0.0417566	0.0342367
1090	0.154797	0.0189212	0.018502
1091	0.157584	0.00751438	0.0357071
1092	0.039519	0.0263544	0.000474664
1093	0.021509	0.00712477	0.0203245
1094	8.6e-05	0.00378064	0.0239586
1095	0.017775	0.00581345	0.000645939
1096	0.124345	0.0162751	0.00279594
1097	0.009185	0.00629144	0.0175608
1098	0.007043	0.00378064	0.00922694
1099	0.112942	0.0108982	0.0190545
1100	0.0783	0.0046807	0.00710505
1101	0.015889	0.00499636	0.00154702
1102	0.045575	0.00625176	0.00470196
1103	0.207759	0.034336	0.00549927
1104	0.05599	0.00378064	0.013675
1105	0.015257	0.0115728	0.0218051
1106	0.069953	0.00718249	0.0305258
1107	0.028058	0.00648985	0.00122321
1108	0.057483	0.00378064	0.0310257
1109	0.228344	0.0246733	0.0172217
1110	0.074182	0.012922	0.0383748
1111	0.045563	0.1138	0.0609113
1112	0.367933	0.0215457	0.0114039
1113	0.059879	0.0108946	0.0130521
1114	0.031813	0.00378064	0.0219748
1115	0.000269	0.037029	0.0223016
1116	0.082803	0.00378064	0.0125244
1117	0.162168	0.0822343	0.0280848
1118	0.299001	0.0281383	0.00171261
1119	0.103057	0.00598481	0.0117152
1120	0.228197	0.0234215	0.0331521
1121	0.21444	0.00378064	0.000219171
1122	0.20516	0.00378064	0.000249359
1123	0.196744	0.0170129	0.015707
1124	0.084017	0.0508221	0.0285664
1125	0.506398	0.00378064	0.00606568
1126	0.109148	0.0407555	0.00890974
1127	0.332502	0.00378064	0.00177384
1128	0.093953	0.00378064	0.00430279
1129	0.102132	0.0163202	0.0179428
1130	0.149837	0.0087337	0.00979324
1131	0.287841	0.0153895	0.00125849
1132	0.2345	0.00378064	0.00690152
1133	0.306903	0.0322959	0.00504553
1134	0.268457	0.00570342	0.0385076
1135	0.238033	0.00669728	0.00558022
1136	0.158872	0.0197383	0.027472
1137	0.285291	0.0131168	0.0213565
1138	0.261866	0.0125143	0.0202459
1139	0.053794	0.00674598	0.0161969
1140	0.316449	0.0072835	0.0139207
1141	0.121298	0.0061255	0.014915
1142	0.089361	0.00378064	0.0285783
1143	0.046821	0.00383475	0.044581
1144	0.151431	0.00531021	0.0244989
1145	0.469661	0.00378064	0.00572635
1146	0.457387	0.0231311	0.0207323
1147	0.724982	0.00382032	0.00491433
1148	0.31458	0.00632391	0.000139705
1149	1	0.0760691	0.00175285
1150	0.240141	0.00933615	0.00779385
1151	0.213079	0.00656561	0.0018888
1152	0.459653	0.00457067	0.00834182
1153	0.146029	0.00378064	0.0026858
1154	0.168363	0.0106619	0.000678117
1155	0.3289	0.00378064	0.00613545
1156	0.197713	0.00623913	0.0124793
1157	0.199051	0.0305499	0.00313071
1158	0.188126	0.00378064	0.00404336
1159	0.148213	0.00378064	0.000182973
1160	0.118993	0.00378064	0.0204778
1161	0.016009	0.00378064	0.0109889
1162	0.022581	0.00378064	0.0228945
1163	0.035306	0.00746748	0.0301443	LUSC-associated
1164	0.058585	0.0275972	0.0183623
1165	0.076072	0.00583329	0.056146
1166	0.227051	0.00385279	0.0031302
1167	0.070257	0.00954539	0.0117286
1168	0.285725	0.00588019	0.0292082
1169	0.297855	0.00378064	0.0238807
1170	0.080704	0.0147041	0.00907915
1171	0.191756	0.0075252	0.00496558
1172	0.0496	0.0815128	0.0201833
1173	0.223554	0.0180699	0.00454909
1174	0.126917	0.015458	0.00897268
1175	0.043774	0.00378064	0.00091424
1176	0.020648	0.0306311	0.0175884
1177	0.033882	0.00697145	0.00487407
1178	0.281916	0.0958236	0.0083092
1179	0.014521	0.00378064	0.000316366
1180	0.013487	0.00890325	0.0100781
1181	0.241872	0.006948	0.0175249
1182	0.024996	0.00378785	0.0272168
1183	0.000178	0.00379146	0.000577045
1184	0.016002	0.0054527	0.0219648
1185	0.002517	0.00378064	0.00415483
1186	0.055983	0.00378064	0.0216659
1187	0.05152	0.0896675	0.0217355
1188	0.06844	0.0194046	0.0142067
1189	0.050047	0.00755045	0.044737
1190	0.027754	0.0761611	0.0131696
1191	0.058444	0.00378064	0.0175605
1192	0.322638	0.00427125	0.00661201
1193	0.077716	0.00427486	0.0181778
1194	0.224817	0.00378064	0.0193976
1195	0.1566	0.00378064	0.0660734
1196	0.211315	0.0188419	0.00182057
1197	0.078545	0.00378064	0.00732772
1198	0.007724	0.00378064	0.0234311
1199	0.01195	0.00378064	6.25624e-05
1200	0.089481	0.0164194	9.9082e-05	Kabuki
1201	0.075275	0.00604974	0.0064144
1202	0.000274	0.00378064	0.0239432
1203	0.006933	0.0225702	0.00291659
1204	0.051622	0.00682535	0.00502126
1205	0.206329	0.00378064	0.00685603
1206	0.091815	0.00678567	0.0108124
1207	0.067211	0.0125017	0.00165035
1208	0.075109	0.0418972	0.02274
1209	0.034392	0.00378064	0.00120489
1210	0.066659	0.00378064	0.0116543
1211	0.004671	0.00827916	0.00228082
1212	0.127348	0.00380589	0.0195249
1213	0.047586	0.00754684	0.0146335
1214	0.0647	0.00379507	0.0245827
1215	0.197145	0.00794367	0.0627745
1216	0.150384	0.00527774	0.0190829
1217	0.125509	0.00634916	0.0115861
1218	0.102928	0.00455985	0.00354286
1219	0.104075	0.0368829	0.00300696
1220	0.144552	0.0041486	0.0397192
1221	0.151816	0.00383475	0.0529473
1222	0.322837	0.00732859	0.0370177
1223	0.286923	0.00378064	0.00214919	Kabuki
1224	0.312823	0.00408727	0.0319512
1225	0.271183	0.00749273	0.000744983
1226	0.194236	0.0190186	0.00112356
1227	0.111684	0.0110984	0.00136664
1228	0.195664	0.00378064	0.0205553
1229	0.199281	0.0188148	0.0041308
1230	0.222877	0.00378064	0.00186335
1231	0.027318	0.00703458	0.000151553
1232	0.053661	0.00378064	0.019348
1233	0.321011	0.0907263	0.00378718
1234	0.145591	0.0218451	0.0081191
1235	0.320571	0.0115439	0.00359877
1236	0.135869	0.0220056	0.00251131
1237	0.127745	0.0135353	0.00842551
1238	0.095054	0.00378064	0.0121891
1239	0.159352	0.013409	0.0180479
1240	0.110018	0.0849633	0.0288533
1241	0.44801	0.0186146	0.0321438
1242	0.060719	0.00378064	0.00795759
1243	0.15582	0.0120418	0.00924287
1244	0.064123	0.00654036	0.0201665
1245	0.233454	0.0198087	0.00354283
1246	0.170874	0.00378064	0.0593705	LUSC-associated
1247	0.099713	0.00378064	0.0177773
1248	0.212807	0.00751077	0.0223114	Kabuki
1249	0.090459	0.0109992	0.000541684
1250	0.206257	0.00781019	0.00289277
1251	0.329218	0.00889243	0.000393765
1252	0.196433	0.00378064	0.00604726
1253	0.091948	0.0687549	0.0019576
1254	0.309148	0.0104942	0.0406482
1255	0.119962	0.00378064	0.000956688	Kabuki
1256	0.116358	0.00658365	0.00431634
1257	0.088988	0.00694439	0.000333524
1258	0.129255	0.0139934	0.0142872
1259	0.052758	0.0068975	0.00499133
1260	0.165742	0.00932172	0.00753714
1261	0.02855	0.00378064	0.00469536
1262	0.000921	0.0900661	0.012838
1263	0.018394	0.00378064	0.0219143
1264	0.026317	0.00484484	0.000845753
1265	0.095431	0.00670991	0.00625603
1266	0.796974	0.00378064	0.0446158
1267	0.201782	0.0402504	0.0441672
1268	0.122049	0.00378064	0.011085
1269	0.21666	0.0399817	0.0168372
1270	0.177612	0.0128787	0.00214959
1271	0.130425	0.00378064	0.0232546
1272	0.156265	0.0112337	0.0134101
1273	0.112432	0.00657282	0.0327394
1274	0.214866	0.00513705	0.00583865
1275	0.150765	0.0652521	0.00177575
1276	0.151845	0.0206384	0.000552442
1277	0.288675	0.00691914	0.00439397
1278	0.208698	0.0785023	0.00257465
1279	0.04291	0.0690652	0.00382428
1280	0.065606	0.00382753	0.0259787
1281	0.010692	0.0302216	0.000241409
1282	0.046984	0.0942778	0.00594216
1283	0.023253	0.0132791	0.00158241
1284	0.028821	0.00665219	0.0137447
1285	0.188799	0.00847036	0.00356639
1286	0.001655	0.00378064	0.0349256
1287	0.004572	0.00446966	0.0120827
1288	0.13987	0.0105374	0.0111073
1289	0.039468	0.00378064	0.0153154
1290	0.010789	0.00378064	0.00012861
1291	0.256488	0.065418	0.0137724
1292	0.056263	0.00828638	0.0120006
1293	0.12692	0.00379507	0.0285642
1294	0.036244	0.00378064	0.0300247
1295	0.180379	0.0606742	0.033782
1296	0.179197	0.00378064	0.00357088
1297	0.106835	0.00378064	0.0390275
1298	0.082111	0.00924957	0.0122917
1299	0.056603	0.00378064	0.0449387
1300	0.121706	0.00378785	0.0234302
1301	0.067696	0.00384557	0.000200487
1302	0.022977	0.0163022	0.0136634
1303	0.269042	0.00378064	0.0119522
1304	0.043015	0.00378785	0.00802059
1305	0.083675	0.00378064	0.00112133
1306	0.025316	0.00759374	0.0364387
1307	0.035136	0.0223844	0.00263975
1308	0.03898	0.00685421	0.00217772
1309	0.062321	0.00378064	0.000442605
1310	0.049881	0.00696604	0.0102481
1311	0.011533	0.00378064	0.000444032
1312	0.011795	0.00378064	0.0260616
1313	0.031615	0.0284702	0.00116062
1314	0.015396	0.00378064	0.00279954
1315	0.049313	0.00620486	0.024871
1316	0.080975	0	0.00730438
1317	0.039408	0.00740254	0.00125096
1318	0.081283	0.00378064	0.0214585	LUSC-associated
1319	0.013918	0.00378785	0.0344139
1320	0.216005	0.00378064	0.00698015
1321	0.033836	0.00378064	0.0156303
1322	0.247847	0.110003	0.0123774
1323	0.032065	0.00378064	0.0226399
1324	0.026248	0.0217819	0.0103746
1325	0.02698	0.00378064	0.00789793
1326	0.304886	0.0174205	0.0245154
1327	0.248873	0.00613993	0.00564741
1328	0.105374	0.00532824	0.0423594
1329	0.24728	0.0214086	0.00595138
1330	0.082762	0.0566771	0.00800194
1331	0.049977	0.0103499	0.00310394
1332	0.035626	0.0829882	0.0262968
1333	0.010689	0.00794006	0.0016252
1334	0.033138	0.0168902	0.000107659
1335	0.0563	0.0518665	0.00307798
1336	0.394335	0.00379507	0.0040871
1337	0.422626	0.00378064	0.00485981
1338	0.233324	0.0328569	0.00834077
1339	0.221676	0.00378064	0.00157328
1340	0.287407	0.021147	0.00541108
1341	0.08034	0.0348735	0.00856571
1342	0.184137	0.00378064	0.0110972
1343	0.096022	0.00580443	0.00511149
1344	0.087263	0.00687224	0.0149828
1345	0.08814	0.0142892	0.0232278
1346	0.013337	0.00442277	0.00752134
1347	0.000983	0.00891768	0.00834266
1348	0.03026	0.00378785	0.0167915
1349	0.021842	0.00390329	0.0445536
1350	0.000522	0.00378064	0.0117375
1351	0.004591	0.00378064	0.0146846
1352	0.006028	0.00378064	0.0417368
1353	0.083745	0.00378064	0.000129286
1354	0.0948	0.0416898	0.0231919
1355	0.029176	0.0039069	0.0270792
1356	0.184016	0.0167423	0.00557025
1357	0.051729	0.0261217	0.00789126
1358	0.48473	0.00378064	0.00683792
1359	0.026192	0.0326549	0.00236581
1360	0.020796	0.00378064	0.00237351
1361	0.045978	0.00481598	0.012087
1362	0.189601	0.00378064	0.00630852
1363	0.033263	0.0392277	0.0040044
1364	0.000231	0.00904755	0.00600027
1365	0.000133	0.0158801	0.0227494
1366	0.016002	0.00378785	0.00763762
1367	0.007473	0.00378064	0.00826464
1368	0.055348	0.0274132	0.000611012
1369	0.041537	0.0162264	0.0132099
1370	0.002736	0.00380228	0.0199863
1371	0.03021	0.0211542	0.00998296
1372	0.02603	0.00378785	0.0226167
1373	0.025954	0.0123917	0.00941737
1374	0.071	0.00944257	0.012206
1375	0.057971	0.00843789	0.0211114
1376	0.094178	0.00561684	0.0103006
1377	0.080003	0.0121788	0.0164441
1378	0.127226	0.069397	0.0175971
1379	0.03471	0.00499996	0.00365251
1380	0.019891	0.00754324	0.0396363
1381	0.002643	0.0039538	0.00830883
1382	0.023402	0.0627629	0.0133054
1383	0.063504	0.0065151	0.00450066
1384	0.024047	0.00727989	0.00592885
1385	0.014508	0.00378064	0.00692902
1386	0.122818	0.00378064	0.00540706
1387	0.217987	0.00662333	0.00400072
1388	0.049822	0.00955982	0.0136193
1389	0.002424	0.0574166	0.000643885
1390	0.052987	0.00378064	0.00180739
1391	0.027062	0.011497	0.00798216
1392	0.050198	0.0205193	0.0046273
1393	0.02118	0.00378064	0.00561555
1394	0.001751	0.00378064	0.00100839
1395	0.056958	0.00378064	0.0194278
1396	0.045479	0.00661972	0.025402
1397	0.05109	0.0223988	0.0269097
1398	0.024829	0.0639498	0.0128402
1399	0.088906	0.0121825	0.000877933
1400	0.050699	0.086051	0.025307
1401	0.214318	0.0747109	0.0347891
*Kabuki: https://doi.org/10.1016/j.csbj.2020.07.013
**LUSC-associated: https://doi.org/10.1016/j.csbj.2022.06.041
